# Supplementary material for: 2-Phenyl-1-(phenyl­sulfin­yl)naphtho[2,1-b]furan
Source: Acta Crystallogr Sect E Struct Rep Online. 2009 May 29;65(Pt 6):o1443. doi: 10.1107/S1600536809019977 (PMC2969545; doi:10.1107/S1600536809019977)
Supplement: Supplementary file 2 [file e-65-o1443-Isup2.hkl]

# 
# h,k,l, Fc-squared, Fo-squared, sigma(Fo-squared) and status flag 
# 
data_I
_shelx_title ' 09-L IN P-1' 
_shelx_refln_list_code          4 
_shelx_F_calc_maximum      179.39 
_exptl_crystal_F_000       384.00 
_reflns_d_resolution_high  0.8409 
 
loop_ 
 _symmetry_equiv_pos_as_xyz 
 'x, y, z' 
 '-x, -y, -z' 
 
_cell_length_a     9.2262 
_cell_length_b    10.3430 
_cell_length_c    10.4296 
_cell_angle_alpha  78.298 
_cell_angle_beta   86.849 
_cell_angle_gamma  67.506 
 
_shelx_F_squared_multiplier     1.000 
 
loop_ 
 _refln_index_h 
 _refln_index_k 
 _refln_index_l 
 _refln_F_squared_calc 
 _refln_F_squared_meas 
 _refln_F_squared_sigma 
 _refln_observed_status 
   2   0   0       14.49       15.36      0.94 o 
   3   0   0     1679.91     1836.93     41.22 o 
   4   0   0      157.29      183.08      2.89 o 
   5   0   0      518.07      551.99      5.33 o 
   6   0   0      194.56      193.12      5.53 o 
   7   0   0        6.92        4.02      2.68 o 
   8   0   0       33.26       34.00      3.78 o 
   9   0   0        2.91        1.88      2.91 o 
  10   0   0        0.35        0.76      2.80 o 
  -9   1   0       28.13       26.34      3.90 o 
  -8   1   0       10.80        8.42      2.94 o 
  -7   1   0        2.64       -2.72      2.38 o 
  -6   1   0       46.01       50.63      3.66 o 
  -5   1   0      241.01      236.35      8.62 o 
  -4   1   0      388.64      431.66     12.13 o 
  -3   1   0      454.49      461.60     12.52 o 
  -2   1   0       30.58       44.46      2.46 o 
  -1   1   0     7016.18     6889.54    296.94 o 
   1   1   0     1177.07     1094.90     71.63 o 
   2   1   0     9419.13     9244.12    303.30 o 
   3   1   0     1057.32     1078.98     27.01 o 
   4   1   0      180.11      219.19      3.15 o 
   5   1   0     1343.43     1477.30     24.99 o 
   6   1   0       17.89       21.19      1.82 o 
   7   1   0      127.21      127.42      5.42 o 
   8   1   0        1.00       -2.76      3.08 o 
   9   1   0      113.56      108.39     10.85 o 
  10   1   0      105.25      107.23      5.65 o 
  -9   2   0      301.62      296.67      8.80 o 
  -8   2   0        0.04        1.99      2.49 o 
  -7   2   0      740.31      716.43     20.44 o 
  -6   2   0        3.68        2.98      2.68 o 
  -5   2   0       78.23       90.03      4.19 o 
  -4   2   0       48.64       64.75      2.23 o 
  -3   2   0        0.04        0.79      1.13 o 
  -2   2   0     1471.90     1416.92     60.02 o 
  -1   2   0       45.31       49.64      2.13 o 
   0   2   0      176.10      135.68     10.99 o 
   1   2   0     1446.90     1340.65     89.03 o 
   2   2   0     1462.59     1399.21     94.52 o 
   3   2   0     7653.91     7577.56    409.08 o 
   4   2   0      265.36      251.01      5.05 o 
   5   2   0      439.37      423.20     10.34 o 
   6   2   0      419.16      426.86      7.92 o 
   7   2   0        7.76        9.06      3.48 o 
   8   2   0        2.64        2.50      2.70 o 
   9   2   0        0.28        0.78      2.63 o 
  10   2   0        0.02        0.40      2.69 o 
  -8   3   0        7.64        5.84      2.63 o 
  -7   3   0     1105.86     1116.99     14.85 o 
  -6   3   0       49.61       51.11      3.88 o 
  -5   3   0      442.70      427.22     11.13 o 
  -4   3   0      775.21      747.24     22.98 o 
  -3   3   0       24.34       31.75      1.98 o 
  -2   3   0      274.81      338.52     25.48 o 
  -1   3   0      172.68      208.47     13.70 o 
   0   3   0      339.01      271.71     25.05 o 
   1   3   0      706.73      553.77     41.24 o 
   2   3   0     1061.77     1022.83     39.94 o 
   3   3   0      350.61      343.21     26.00 o 
   4   3   0      903.44      895.69     45.86 o 
   5   3   0     1097.16     1111.36     23.04 o 
   6   3   0      244.46      239.12      8.65 o 
   7   3   0      364.71      364.46     15.02 o 
   8   3   0       54.43       54.04      4.17 o 
   9   3   0       17.10       20.65      3.41 o 
  10   3   0        2.82       -0.41      2.60 o 
  -8   4   0       94.88       87.03      5.09 o 
  -7   4   0      153.32      152.17      6.10 o 
  -6   4   0      166.27      162.52      6.39 o 
  -5   4   0       15.01       19.22      2.99 o 
  -4   4   0      277.86      288.82      7.02 o 
  -3   4   0       98.82      114.97      6.19 o 
  -2   4   0      962.30     1002.38     70.94 o 
  -1   4   0       68.01       78.27      5.93 o 
   0   4   0       30.42       23.90      3.30 o 
   1   4   0       72.47       58.27      4.54 o 
   2   4   0      201.47      165.62      8.62 o 
   3   4   0        1.80        0.25      0.77 o 
   4   4   0     1460.41     1472.28     88.06 o 
   5   4   0       13.69       19.64      1.93 o 
   6   4   0      310.14      312.71      8.10 o 
   7   4   0      426.81      427.88     17.70 o 
   8   4   0       11.18        9.39      2.66 o 
   9   4   0       11.13        9.24      2.86 o 
  10   4   0      140.60      129.01      8.45 o 
  -7   5   0       99.63       97.99      5.10 o 
  -6   5   0       18.73       23.15      3.10 o 
  -5   5   0      265.99      243.40      6.70 o 
  -4   5   0      919.34      910.59     43.67 o 
  -3   5   0       61.84       52.41      4.09 o 
  -2   5   0      245.25      241.12     14.53 o 
  -1   5   0      996.12      996.88     47.70 o 
   0   5   0     1016.55     1032.87     66.99 o 
   1   5   0      468.48      415.58     38.35 o 
   2   5   0      211.76      184.78     17.75 o 
   3   5   0      175.49      171.01      9.88 o 
   4   5   0        0.50       -0.70      0.97 o 
   5   5   0      509.89      469.48     18.76 o 
   6   5   0      482.45      473.06     22.19 o 
   7   5   0        4.74        5.59      1.99 o 
   8   5   0      894.16      878.23     43.20 o 
   9   5   0        7.46       11.73      3.04 o 
  10   5   0      143.80      151.62      9.13 o 
  -6   6   0      137.04      117.94      8.56 o 
  -5   6   0      140.65      131.39      6.22 o 
  -4   6   0       14.28       15.83      3.82 o 
  -3   6   0       73.93       61.62      4.55 o 
  -2   6   0       90.72       78.46      3.68 o 
  -1   6   0       12.33        8.30      1.72 o 
   0   6   0      251.96      221.61     15.66 o 
   1   6   0      425.15      409.84     38.58 o 
   2   6   0     1027.97      882.07    100.05 o 
   3   6   0       37.71       33.44      2.77 o 
   4   6   0        0.26        0.60      1.46 o 
   5   6   0      140.42      142.31      3.05 o 
   6   6   0      264.03      264.12     17.21 o 
   7   6   0     1025.64     1021.19     71.40 o 
   8   6   0      324.19      343.61     10.16 o 
   9   6   0        5.17        5.77      2.74 o 
  10   6   0        4.82        2.06      4.11 o 
  -4   7   0      137.34      138.37      8.33 o 
  -3   7   0       74.80       67.36      6.05 o 
  -2   7   0       18.41       11.57      3.10 o 
  -1   7   0        3.15        0.81      2.68 o 
   0   7   0       60.87       62.43     10.10 o 
   1   7   0       65.37       56.36      7.54 o 
   2   7   0      147.22      125.21     18.67 o 
   3   7   0     1008.16      935.67    167.55 o 
   4   7   0      208.82      198.86     10.54 o 
   5   7   0       26.69       27.10      2.46 o 
   6   7   0      220.84      215.27      3.97 o 
   7   7   0       31.91       32.55      2.32 o 
   8   7   0      547.53      507.06      9.32 o 
   9   7   0      111.22      123.04      5.42 o 
  10   7   0        7.29        8.11      4.57 o 
  -4   8   0        2.78       -1.26      3.65 o 
  -3   8   0       93.89       90.31      7.54 o 
  -2   8   0      178.29      135.92     15.01 o 
  -1   8   0       79.40       71.71      7.19 o 
   0   8   0       64.46       65.88      4.39 o 
   1   8   0       26.37       32.53      5.77 o 
   2   8   0      233.89      240.08     42.07 o 
   3   8   0       86.48       87.17     13.53 o 
   4   8   0      618.95      617.35     82.77 o 
   5   8   0       32.37       33.52      4.00 o 
   6   8   0      999.36      983.11     59.31 o 
   7   8   0        0.31       -1.49      2.27 o 
   8   8   0      119.43      100.30      4.88 o 
   9   8   0       61.78       61.99      5.59 o 
  -3   9   0       10.47       12.67      4.68 o 
  -2   9   0        7.73        2.40      3.88 o 
  -1   9   0        0.39       -4.07      3.14 o 
   0   9   0      209.64      193.11     13.93 o 
   1   9   0      135.07      127.47     24.09 o 
   2   9   0       13.84       14.88      3.88 o 
   3   9   0       94.24       97.08     11.30 o 
   4   9   0      184.28      193.13     22.66 o 
   5   9   0      387.22      370.70     34.37 o 
   6   9   0     1123.86     1120.30    120.91 o 
   7   9   0       57.79       63.39      5.88 o 
   8   9   0       93.73       94.30      7.54 o 
   9   9   0      212.92      209.62      9.93 o 
  -2  10   0        0.78        6.74      4.45 o 
  -1  10   0      100.24      107.34     14.39 o 
   0  10   0        9.57        9.96      3.35 o 
   1  10   0       91.79       91.98      9.82 o 
   2  10   0       60.69       63.04      5.65 o 
   3  10   0        0.02        1.34      3.14 o 
   4  10   0       32.10       35.84      4.22 o 
   5  10   0       98.25       97.26      8.91 o 
   6  10   0        1.99        1.43      2.88 o 
   7  10   0        0.75        0.30      2.66 o 
   8  10   0       92.70       95.45      7.54 o 
   9  10   0      162.36      176.51      9.48 o 
   0  11   0        0.30        0.08      3.48 o 
   1  11   0       36.10       47.09     10.16 o 
   2  11   0       11.82       11.52      4.00 o 
   3  11   0       89.53       94.04     15.24 o 
   4  11   0       91.99       97.55     13.70 o 
   5  11   0        1.66        3.85      3.06 o 
   6  11   0      148.15      161.65     17.87 o 
   7  11   0      157.69      153.45      9.70 o 
   4  12   0        5.06       14.34      3.61 o 
   5  12   0        2.22        5.39      3.29 o 
  -7 -11   1        3.52        1.94      4.57 o 
  -6 -11   1       26.39       14.27      5.71 o 
  -5 -11   1       16.94       23.42      3.75 o 
  -4 -11   1        1.36       -1.55      3.71 o 
  -3 -11   1       37.55       46.61      4.50 o 
  -2 -11   1      108.45      108.52      9.65 o 
  -1 -11   1        1.42        0.73      4.11 o 
  -8 -10   1       78.01       79.46      7.08 o 
  -7 -10   1      211.69      208.36     10.62 o 
  -6 -10   1       43.36       48.18      7.19 o 
  -5 -10   1       30.25       38.29      4.08 o 
  -4 -10   1        8.15       11.10      3.25 o 
  -3 -10   1       20.92       24.58      4.22 o 
  -2 -10   1      112.46      106.50      7.93 o 
  -1 -10   1       16.28       26.45      3.78 o 
   0 -10   1        0.01       -1.65      2.93 o 
   1 -10   1      205.27      212.70     10.85 o 
  -9  -9   1        2.41       10.50      4.11 o 
  -7  -9   1       36.82       44.41      6.17 o 
  -6  -9   1      279.86      285.98     21.81 o 
  -5  -9   1       49.95       59.22      6.17 o 
  -4  -9   1      192.27      195.85     19.98 o 
  -3  -9   1      258.17      268.54     38.48 o 
  -2  -9   1      161.53      172.12     16.90 o 
  -1  -9   1       32.20       43.28      4.14 o 
   0  -9   1       10.63        8.82      3.18 o 
   1  -9   1       32.70       42.17      8.62 o 
   2  -9   1       21.03       21.81      5.37 o 
   3  -9   1      155.31      146.37      9.36 o 
  -9  -8   1       30.96       40.76      4.80 o 
  -8  -8   1       10.54        8.91      3.88 o 
  -7  -8   1       24.79       18.15      4.34 o 
  -6  -8   1        0.18       -1.19      2.37 o 
  -5  -8   1      166.10      166.27      5.82 o 
  -4  -8   1      132.04      138.23     18.04 o 
  -3  -8   1        3.00        4.79      4.62 o 
  -2  -8   1       18.15       24.61      3.54 o 
  -1  -8   1      306.46      290.97     38.25 o 
   0  -8   1       37.11       44.91      3.98 o 
   1  -8   1       36.68       41.62      7.71 o 
   2  -8   1       38.69       48.98      5.94 o 
   3  -8   1       26.19       36.08      5.94 o 
   4  -8   1      143.11      150.82      9.36 o 
 -10  -7   1        0.35        2.37      2.08 o 
  -9  -7   1       21.92       20.18      4.25 o 
  -8  -7   1       21.95       28.62      2.67 o 
  -7  -7   1       10.98       14.13      1.90 o 
  -6  -7   1      231.51      231.59     11.83 o 
  -5  -7   1      221.47      212.44      5.94 o 
  -4  -7   1       29.85       36.45      3.26 o 
  -3  -7   1      402.28      358.89     30.99 o 
  -2  -7   1      863.77      775.69     79.52 o 
  -1  -7   1      426.36      397.57     58.91 o 
   0  -7   1      155.46      147.87     25.35 o 
   1  -7   1      111.71       99.34     18.55 o 
   2  -7   1       46.68       43.20      3.69 o 
   3  -7   1       11.23        6.28      4.00 o 
   4  -7   1       53.59       54.69      6.28 o 
   5  -7   1       60.01       55.26      6.28 o 
 -10  -6   1        3.37       -1.37      3.88 o 
  -9  -6   1        2.54        3.18      3.94 o 
  -8  -6   1       17.92       13.93      3.54 o 
  -7  -6   1       70.85       71.17      2.82 o 
  -6  -6   1      330.76      311.94      6.30 o 
  -5  -6   1        0.91       -0.24      1.38 o 
  -4  -6   1       16.72       17.33      2.10 o 
  -3  -6   1      537.02      513.62     31.23 o 
  -2  -6   1      389.75      380.18     38.53 o 
  -1  -6   1        3.33        1.85      1.43 o 
   0  -6   1      616.72      576.58     45.86 o 
   1  -6   1      202.53      199.30     15.92 o 
   2  -6   1      130.12      116.51      9.16 o 
   3  -6   1      186.57      190.19      7.65 o 
   4  -6   1       47.34       48.27      3.48 o 
   5  -6   1       17.32       20.87      5.77 o 
   6  -6   1       98.16      105.84      7.82 o 
 -10  -5   1       79.21       79.35      7.08 o 
  -9  -5   1      199.55      222.06      9.93 o 
  -8  -5   1      137.03      149.04      8.00 o 
  -7  -5   1      106.37      104.02      3.76 o 
  -6  -5   1      297.16      284.94     10.10 o 
  -5  -5   1        6.57        9.94      1.52 o 
  -4  -5   1      198.61      191.06      4.27 o 
  -3  -5   1      996.58     1018.87     58.05 o 
  -2  -5   1      165.54      187.77     17.48 o 
  -1  -5   1      837.19      783.43     85.71 o 
   0  -5   1      169.55      211.01     19.43 o 
   1  -5   1      551.59      586.14     44.54 o 
   2  -5   1       96.31      104.37      6.70 o 
   3  -5   1      193.30      178.53     13.76 o 
   4  -5   1      316.08      331.23      9.13 o 
   5  -5   1      133.43      123.74      5.14 o 
   6  -5   1       24.65       31.16      6.85 o 
   7  -5   1        6.20       11.56      2.63 o 
 -10  -4   1        6.69        5.37      4.22 o 
  -9  -4   1       10.39        9.59      4.11 o 
  -8  -4   1      451.46      452.13     17.84 o 
  -7  -4   1      580.15      573.71     18.54 o 
  -6  -4   1      154.34      140.88      6.91 o 
  -5  -4   1      345.61      348.99     13.04 o 
  -4  -4   1     1743.86     1824.32     18.94 o 
  -3  -4   1      268.08      321.90     18.12 o 
  -2  -4   1       19.35       14.35      1.36 o 
  -1  -4   1      596.65      542.85     57.50 o 
   0  -4   1      803.30      739.16     56.01 o 
   1  -4   1      481.82      463.24     26.98 o 
   2  -4   1      593.10      698.03     40.96 o 
   3  -4   1       98.72       86.18      6.76 o 
   4  -4   1      136.41      141.64      7.42 o 
   5  -4   1      242.46      233.54      6.60 o 
   6  -4   1      599.34      580.17     16.55 o 
   7  -4   1       46.60       44.44      3.95 o 
   8  -4   1       76.07       77.23     12.73 o 
 -10  -3   1       22.93       26.03      5.25 o 
  -9  -3   1      141.07      128.33      7.99 o 
  -8  -3   1      235.39      206.15     11.59 o 
  -7  -3   1      119.26      119.98      4.77 o 
  -6  -3   1      215.86      198.29      8.32 o 
  -5  -3   1        5.35        3.31      1.38 o 
  -4  -3   1       45.64       35.96      2.34 o 
  -3  -3   1     1688.12     1649.51      9.27 o 
  -2  -3   1     1326.07     1309.77     29.22 o 
  -1  -3   1       10.58       10.51      1.24 o 
   0  -3   1      192.43      187.62     21.81 o 
   1  -3   1      640.92      606.47     48.49 o 
   2  -3   1      260.68      239.22     17.86 o 
   3  -3   1      760.37      732.62     62.84 o 
   4  -3   1       26.02       36.50      3.23 o 
   5  -3   1       80.17       71.61      4.13 o 
   6  -3   1      105.34      102.82      5.42 o 
   7  -3   1      124.40      115.41      5.47 o 
   8  -3   1       10.46       10.16      6.17 o 
 -10  -2   1      108.44      100.01      7.54 o 
  -9  -2   1       48.43       44.36      4.32 o 
  -8  -2   1        9.61        7.36      2.78 o 
  -7  -2   1       15.23       15.58      2.12 o 
  -6  -2   1       29.51       25.01      2.13 o 
  -5  -2   1     1068.13     1168.50     32.11 o 
  -4  -2   1        7.00       15.67      1.43 o 
  -3  -2   1       28.20       24.10      1.46 o 
  -2  -2   1     3594.19     3451.18     13.82 o 
  -1  -2   1     5483.50     5074.49    255.18 o 
   0  -2   1      212.02      193.43     16.02 o 
   1  -2   1      820.86      719.25     55.46 o 
   2  -2   1      114.36      130.21     10.11 o 
   3  -2   1      293.77      280.10     16.08 o 
   4  -2   1      612.20      581.04     42.81 o 
   5  -2   1       24.49       36.36      3.29 o 
   6  -2   1        5.87        2.35      2.26 o 
   7  -2   1        2.65        1.73      2.55 o 
   8  -2   1        5.28        1.35      2.47 o 
   9  -2   1       10.43        8.50      3.13 o 
 -10  -1   1       28.09       33.34      5.82 o 
  -9  -1   1       45.10       47.38      4.40 o 
  -8  -1   1        9.23       11.12      3.60 o 
  -7  -1   1       12.50       14.05      2.73 o 
  -6  -1   1      324.37      355.18      6.57 o 
  -5  -1   1      273.23      334.99      6.08 o 
  -4  -1   1      614.95      704.01     10.49 o 
  -3  -1   1      401.48      398.30      4.93 o 
  -2  -1   1     1457.48     1516.83     29.05 o 
  -1  -1   1      197.23      189.74      4.81 o 
   0  -1   1     2106.65     1891.94    186.05 o 
   1  -1   1     2112.21     1877.09    177.45 o 
   2  -1   1       69.70       55.63      4.00 o 
   3  -1   1      102.86      103.81      8.34 o 
   4  -1   1       34.30       36.23      1.63 o 
   5  -1   1      664.50      662.35     16.04 o 
   6  -1   1       48.38       49.25      3.86 o 
   7  -1   1      423.55      422.31      9.00 o 
   8  -1   1       21.61       23.25      4.74 o 
   9  -1   1      125.31      129.44      6.21 o 
 -10   0   1      126.17      118.05      8.45 o 
  -9   0   1        3.89        0.44      2.71 o 
  -8   0   1       19.93       21.42      3.42 o 
  -7   0   1       26.47       32.07      3.55 o 
  -6   0   1       90.30       95.85      3.92 o 
  -5   0   1      351.60      436.60      9.15 o 
  -4   0   1      149.57      141.54      2.83 o 
  -3   0   1      287.51      335.08      7.18 o 
  -2   0   1      101.08      109.92      1.94 o 
  -1   0   1     1091.52     1130.37      6.85 o 
   1   0   1       92.70       90.08      6.56 o 
   2   0   1      820.09      742.79     21.58 o 
   3   0   1      265.28      269.01      6.05 o 
   4   0   1      365.37      393.38     11.83 o 
   5   0   1       75.58       88.79      1.96 o 
   6   0   1      113.93      121.80      4.83 o 
   7   0   1      459.59      450.16     13.99 o 
   8   0   1        0.04       -2.95      1.97 o 
   9   0   1       75.49       75.52      5.08 o 
  10   0   1      206.95      206.07      7.67 o 
  -9   1   1      286.01      287.90      8.39 o 
  -8   1   1      162.88      160.65      6.17 o 
  -7   1   1       38.96       41.52      3.99 o 
  -6   1   1       28.81       32.72      5.54 o 
  -5   1   1      308.20      316.11     10.07 o 
  -4   1   1       60.47       55.79      2.10 o 
  -3   1   1        2.23        9.89      1.79 o 
  -2   1   1       90.01      112.40      2.08 o 
  -1   1   1     2968.91     3154.86     38.11 o 
   0   1   1        7.02       50.81      1.20 o 
   1   1   1      973.78      891.34      5.68 o 
   2   1   1      669.28      585.85     52.52 o 
   3   1   1      909.62      879.76     20.98 o 
   4   1   1      830.83      881.29     23.11 o 
   5   1   1     1870.07     2047.43     27.45 o 
   6   1   1       55.02       59.14      3.71 o 
   7   1   1        5.70        3.60      2.65 o 
   8   1   1       53.08       53.41      4.20 o 
   9   1   1      104.22      103.14      5.53 o 
  10   1   1      111.55      118.10      6.05 o 
  -9   2   1       38.71       36.44      6.79 o 
  -8   2   1        7.63        7.74      2.76 o 
  -7   2   1      389.60      382.22      8.47 o 
  -6   2   1      260.16      246.89     11.87 o 
  -5   2   1        9.54        9.60      1.94 o 
  -4   2   1       29.00       30.93      1.90 o 
  -3   2   1       39.98       48.12      1.92 o 
  -2   2   1       82.21       74.00      2.01 o 
  -1   2   1       48.05       39.65      1.75 o 
   0   2   1     3324.62     3273.84     68.38 o 
   1   2   1      272.51      250.81     12.43 o 
   2   2   1     5048.11     4637.01    331.69 o 
   3   2   1     2349.57     2292.48    160.29 o 
   4   2   1      126.94      125.05      3.17 o 
   5   2   1       10.04        6.28      1.33 o 
   6   2   1      225.79      249.20      7.77 o 
   7   2   1      249.93      250.95     19.12 o 
   8   2   1      141.01      149.51      5.77 o 
   9   2   1        0.02       -1.97      2.50 o 
  10   2   1       53.48       51.91      4.63 o 
  -8   3   1      139.31      124.97      9.30 o 
  -7   3   1      276.19      257.27      7.38 o 
  -6   3   1      141.53      151.67      7.76 o 
  -5   3   1     1086.10     1074.01     30.54 o 
  -4   3   1      173.56      158.25      6.24 o 
  -3   3   1        1.27        0.04      1.14 o 
  -2   3   1      135.27      147.20      7.69 o 
  -1   3   1      706.31      794.65     24.81 o 
   0   3   1      305.02      301.06     11.28 o 
   1   3   1      290.86      242.13     19.18 o 
   2   3   1      585.29      607.44     44.74 o 
   3   3   1     2524.22     2405.46    208.93 o 
   4   3   1      157.69      123.64      8.72 o 
   5   3   1     1072.01     1221.77     64.16 o 
   6   3   1      301.55      331.44      4.85 o 
   7   3   1       78.89       83.42      6.62 o 
   8   3   1       38.95       44.18      3.92 o 
   9   3   1      183.03      167.88     12.16 o 
  10   3   1       65.48       77.77      5.04 o 
  -8   4   1      143.92      141.30      6.16 o 
  -7   4   1       15.41       22.09      3.15 o 
  -6   4   1       78.63       75.91      8.16 o 
  -5   4   1       56.63       58.59      3.80 o 
  -4   4   1      413.60      390.34     20.02 o 
  -3   4   1      425.75      396.37     12.92 o 
  -2   4   1       61.84       43.38      4.66 o 
  -1   4   1       83.56       91.89      6.01 o 
   0   4   1     2597.73     2683.59    156.13 o 
   1   4   1       16.83       22.72      3.77 o 
   2   4   1      154.23      141.08      6.68 o 
   3   4   1       79.56       70.77      5.00 o 
   4   4   1       16.39       10.86      1.41 o 
   5   4   1     3375.69     3462.31    223.57 o 
   6   4   1      755.55      726.08     23.94 o 
   7   4   1        9.23       10.30      1.95 o 
   8   4   1       18.12       21.77      3.31 o 
   9   4   1       21.09       26.27      3.58 o 
  10   4   1      174.46      163.87      9.65 o 
  -7   5   1       80.09       82.22      6.05 o 
  -6   5   1        2.69        5.63      2.32 o 
  -5   5   1       26.17       30.17      4.22 o 
  -4   5   1       84.73       87.01      4.11 o 
  -3   5   1       12.04       11.08      1.91 o 
  -2   5   1       35.73       34.13      2.22 o 
  -1   5   1       51.30       45.43      2.03 o 
   0   5   1      108.96      157.82      9.73 o 
   1   5   1      116.86       94.42     12.39 o 
   2   5   1       25.31       20.85      2.92 o 
   3   5   1       15.36       17.23      1.15 o 
   4   5   1      336.55      363.55     30.01 o 
   5   5   1       55.67       58.52      5.51 o 
   6   5   1      635.11      583.55     41.88 o 
   7   5   1      890.49      857.73     38.50 o 
   8   5   1       37.71       38.04      3.79 o 
   9   5   1      443.25      421.33     32.02 o 
  10   5   1       21.44       23.10      3.67 o 
  -6   6   1       16.23       23.52      5.14 o 
  -5   6   1       36.77       46.01      6.17 o 
  -4   6   1      225.02      222.39      6.06 o 
  -3   6   1       63.64       71.16      4.03 o 
  -2   6   1      190.91      212.05     14.36 o 
  -1   6   1      115.44      131.46      9.86 o 
   0   6   1      117.88      137.38     10.14 o 
   1   6   1      167.75      152.44     19.07 o 
   2   6   1       27.89       20.75      2.65 o 
   3   6   1       48.92       40.28      2.95 o 
   4   6   1       10.26       16.88      1.42 o 
   5   6   1       42.64       46.21      2.62 o 
   6   6   1      169.63      184.35     15.25 o 
   7   6   1      173.39      178.35      7.75 o 
   8   6   1      372.63      372.46     27.75 o 
   9   6   1      146.19      133.40      5.75 o 
  10   6   1        0.02       -2.87      2.69 o 
  -5   7   1        0.57        1.37      3.54 o 
  -4   7   1       32.16       31.28      5.14 o 
  -3   7   1       79.21       70.02      9.48 o 
  -2   7   1      243.88      219.70     23.98 o 
  -1   7   1      247.73      235.72     23.35 o 
   0   7   1      193.84      187.79     27.46 o 
   1   7   1       92.97       97.42     16.73 o 
   2   7   1      194.58      199.65     25.29 o 
   3   7   1        0.63       -2.25      2.19 o 
   4   7   1       14.11       10.34      2.82 o 
   5   7   1      116.22      102.79     11.47 o 
   6   7   1        9.19       12.64      3.03 o 
   7   7   1      263.29      254.57     20.61 o 
   8   7   1        5.36        7.52      2.06 o 
   9   7   1      178.79      196.49      9.48 o 
  10   7   1      286.20      289.80     22.38 o 
  -4   8   1        0.05        4.11      3.65 o 
  -3   8   1        0.29        0.57      3.31 o 
  -2   8   1        0.32       -3.45      2.30 o 
  -1   8   1      111.98      115.23      9.93 o 
   0   8   1      397.35      373.46     54.35 o 
   1   8   1       15.39       21.15      3.48 o 
   2   8   1      379.57      363.69     70.56 o 
   3   8   1      195.41      198.73     27.12 o 
   4   8   1        0.79        0.00      2.32 o 
   5   8   1       87.66       91.88     12.44 o 
   6   8   1      153.50      155.17     13.42 o 
   7   8   1      129.93      125.93      5.37 o 
   8   8   1       36.35       42.47      3.70 o 
   9   8   1       90.69       85.12      4.78 o 
  -3   9   1       16.45       31.74      5.94 o 
  -2   9   1       28.39       30.65      4.68 o 
  -1   9   1        2.52        7.77      3.03 o 
   0   9   1      135.81      117.36     17.41 o 
   1   9   1      104.08      102.56     18.38 o 
   2   9   1      485.58      475.65     89.17 o 
   3   9   1      368.47      359.78     50.81 o 
   4   9   1        2.05       -2.06      2.47 o 
   5   9   1      382.92      378.72     45.33 o 
   6   9   1       21.86       30.13      4.80 o 
   7   9   1       30.86       35.56      4.62 o 
   8   9   1       56.21       62.93      4.36 o 
   9   9   1       34.27       41.80      3.70 o 
  -2  10   1        0.26       -3.65      3.65 o 
  -1  10   1       94.56       80.50     10.56 o 
   0  10   1      363.91      324.01     38.36 o 
   1  10   1       15.99       21.50      7.59 o 
   2  10   1       32.88       45.50      8.39 o 
   3  10   1        6.15        2.62      2.99 o 
   4  10   1        9.05        9.76      5.25 o 
   5  10   1      453.81      450.96     52.58 o 
   6  10   1       65.09       64.78      4.84 o 
   7  10   1      109.23      121.11     16.16 o 
   8  10   1       88.84       91.97      7.25 o 
   9  10   1        5.09        8.33      3.54 o 
   0  11   1        4.43        5.70      3.31 o 
   1  11   1      107.68      107.69     13.19 o 
   2  11   1       45.94       50.21      9.19 o 
   3  11   1        0.60        0.23      3.65 o 
   4  11   1       29.55       45.84      9.76 o 
   5  11   1        6.46        8.60      3.37 o 
   6  11   1       23.07       35.68      7.59 o 
   7  11   1       18.01       25.58      3.95 o 
   8  11   1       43.13       56.23      4.32 o 
   3  12   1       35.17       36.92      5.82 o 
   4  12   1        6.72        7.52      4.74 o 
   5  12   1        0.41        0.31     10.10 o 
  -6 -11   2        4.11        5.02      4.45 o 
  -5 -11   2        1.00       -4.34      4.22 o 
  -4 -11   2        4.66        2.40      4.68 o 
  -3 -11   2        0.02        2.34      2.70 o 
  -2 -11   2      139.54      159.26     13.19 o 
  -8 -10   2       38.17       49.44      6.51 o 
  -7 -10   2       29.53       34.25      6.39 o 
  -6 -10   2       85.25       87.80      7.88 o 
  -5 -10   2       11.87       14.50      5.48 o 
  -4 -10   2       25.19       27.75      3.65 o 
  -3 -10   2      105.17      113.67     16.44 o 
  -2 -10   2       63.46       72.74      5.08 o 
  -1 -10   2       82.42      109.01      7.65 o 
   0 -10   2        9.50        4.82      3.10 o 
   1 -10   2      125.20      135.63      8.91 o 
  -9  -9   2       36.72       44.98      6.05 o 
  -8  -9   2        0.73        1.14      3.54 o 
  -7  -9   2       81.11       66.45      6.96 o 
  -6  -9   2      194.55      189.98     10.05 o 
  -5  -9   2       20.46       19.87      5.37 o 
  -4  -9   2      290.70      312.26     33.28 o 
  -3  -9   2      339.36      348.59     29.80 o 
  -2  -9   2        5.90        5.01      2.62 o 
  -1  -9   2       36.85       44.08      4.00 o 
   0  -9   2      225.30      202.66     16.67 o 
   1  -9   2      229.81      282.12     11.65 o 
   2  -9   2        6.99        0.57      4.22 o 
  -9  -8   2       73.87       90.99      6.96 o 
  -8  -8   2      139.18      136.78      8.33 o 
  -7  -8   2       46.88       43.27      5.37 o 
  -6  -8   2        3.78        0.57      4.00 o 
  -5  -8   2        1.56        2.43      2.47 o 
  -4  -8   2        5.42        6.01      2.72 o 
  -3  -8   2       11.08       14.13      3.10 o 
  -2  -8   2      266.48      270.84     24.09 o 
  -1  -8   2      217.21      230.51     28.14 o 
   0  -8   2       64.45       71.89      5.48 o 
   1  -8   2        7.02       12.77      3.27 o 
   2  -8   2      157.33      142.14      8.56 o 
   3  -8   2        4.01       -0.34      3.43 o 
   4  -8   2      128.05      113.03      8.22 o 
 -10  -7   2       89.72      113.11      6.28 o 
  -9  -7   2       32.90       36.71      3.27 o 
  -8  -7   2       62.44       72.21      3.54 o 
  -7  -7   2      200.21      197.89      6.19 o 
  -6  -7   2     1003.58      948.83     16.33 o 
  -5  -7   2       60.42       55.61      4.31 o 
  -4  -7   2        2.21        1.56      1.80 o 
  -3  -7   2        1.25        3.21      1.77 o 
  -2  -7   2      169.22      167.37     13.29 o 
  -1  -7   2       87.09       91.87      6.21 o 
   0  -7   2       39.00       43.16      3.52 o 
   1  -7   2        9.45        6.45      1.98 o 
   2  -7   2       23.26       34.94      5.48 o 
   3  -7   2       29.56       32.42      5.59 o 
   4  -7   2        0.22        4.45      3.65 o 
   5  -7   2        7.03        4.11      4.11 o 
 -10  -6   2      111.10      113.75      5.49 o 
  -9  -6   2       91.86       91.43      3.84 o 
  -8  -6   2        2.51       -0.73      1.71 o 
  -7  -6   2      575.38      550.07     10.36 o 
  -6  -6   2      859.65      818.65      8.87 o 
  -5  -6   2      139.84      157.60      8.24 o 
  -4  -6   2       73.98       68.90      3.38 o 
  -3  -6   2      183.14      170.06      9.57 o 
  -2  -6   2       21.92       26.72      3.26 o 
  -1  -6   2        7.87       12.21      1.93 o 
   0  -6   2      168.50      177.12     12.77 o 
   1  -6   2        3.52        5.60      1.77 o 
   2  -6   2       18.67       12.45      2.15 o 
   3  -6   2       80.78       85.09      4.27 o 
   4  -6   2      108.61      111.15      4.88 o 
   5  -6   2        4.50        9.23      3.48 o 
   6  -6   2        0.40        9.34      9.13 o 
 -10  -5   2       24.73       21.35      5.14 o 
  -9  -5   2        7.35       15.91      2.63 o 
  -8  -5   2       31.41       35.19      2.74 o 
  -7  -5   2      111.57      104.01      3.78 o 
  -6  -5   2       59.42       60.87      2.53 o 
  -5  -5   2       35.14       38.27      2.18 o 
  -4  -5   2       38.56       29.29      2.81 o 
  -3  -5   2      565.00      585.68     20.13 o 
  -2  -5   2       10.17       20.95      2.30 o 
  -1  -5   2      582.95      530.23     57.51 o 
   0  -5   2      230.10      213.55     20.25 o 
   1  -5   2        9.66       14.96      1.94 o 
   2  -5   2      109.29      110.09      7.70 o 
   3  -5   2        6.43        7.75      2.32 o 
   4  -5   2        3.29        2.07      2.28 o 
   5  -5   2       37.10       41.88      3.69 o 
   6  -5   2        3.97        3.00      2.57 o 
   7  -5   2        0.02       -0.34      5.19 o 
 -10  -4   2        0.40       -1.71      3.77 o 
  -9  -4   2       17.69       16.90      4.80 o 
  -8  -4   2      489.04      495.33     16.16 o 
  -7  -4   2      351.89      353.18     21.29 o 
  -6  -4   2       16.17       18.64      1.87 o 
  -5  -4   2      134.69      123.92      2.86 o 
  -4  -4   2      173.57      187.55      3.10 o 
  -3  -4   2       11.42       15.19      1.56 o 
  -2  -4   2      434.59      414.30     28.60 o 
  -1  -4   2       35.80       39.23      4.03 o 
   0  -4   2      392.60      367.78     37.39 o 
   1  -4   2        3.45        0.89      1.30 o 
   2  -4   2       47.24       37.92      2.59 o 
   3  -4   2       63.28       54.29      3.23 o 
   4  -4   2       16.52       18.08      2.89 o 
   5  -4   2       19.69       18.47      4.28 o 
   6  -4   2       87.51       86.97      9.02 o 
   7  -4   2        3.94        3.11      2.74 o 
 -10  -3   2      161.69      163.49      9.59 o 
  -9  -3   2        5.23        3.20      3.54 o 
  -8  -3   2      295.12      287.54      6.86 o 
  -7  -3   2       29.92       35.33      2.63 o 
  -6  -3   2      283.85      268.57      5.74 o 
  -5  -3   2      386.37      349.77     11.77 o 
  -4  -3   2        1.08       -0.21      1.01 o 
  -3  -3   2      731.04      761.07     12.14 o 
  -2  -3   2     1087.14     1111.21     44.97 o 
  -1  -3   2        3.63        5.31      1.17 o 
   0  -3   2      104.61      134.82     12.11 o 
   1  -3   2      917.31      951.67     59.03 o 
   2  -3   2      630.21      639.29     48.67 o 
   3  -3   2      130.50      109.48      4.39 o 
   4  -3   2      430.23      428.66      9.08 o 
   5  -3   2      552.46      543.73     19.92 o 
   6  -3   2       27.07       34.39      3.80 o 
   7  -3   2       83.26       80.23      4.86 o 
   8  -3   2       33.52       41.34      4.41 o 
 -10  -2   2      159.26      143.74      8.79 o 
  -9  -2   2        0.05       -2.28      2.74 o 
  -8  -2   2      205.21      209.50      9.48 o 
  -7  -2   2      269.49      257.91      6.35 o 
  -6  -2   2       49.29       50.28      2.61 o 
  -5  -2   2       32.86       32.59      2.44 o 
  -4  -2   2       91.63       82.75      2.32 o 
  -3  -2   2      230.21      264.42      2.86 o 
  -2  -2   2       93.98       68.72      1.99 o 
  -1  -2   2       56.10       53.53      2.63 o 
   0  -2   2      178.12      160.50     15.79 o 
   1  -2   2      158.25      134.89     10.27 o 
   2  -2   2      217.41      221.47      7.14 o 
   3  -2   2      123.61      128.74      6.23 o 
   4  -2   2      732.07      749.07     22.49 o 
   5  -2   2       62.69       62.63      3.96 o 
   6  -2   2      228.60      223.23      6.74 o 
   7  -2   2      455.39      420.24      9.40 o 
   8  -2   2      108.52      106.62      5.64 o 
   9  -2   2       13.76       19.46      3.73 o 
 -10  -1   2        1.92        1.83      3.43 o 
  -9  -1   2       31.60       30.71      5.59 o 
  -8  -1   2       15.10       15.51      2.90 o 
  -7  -1   2      329.71      331.09      7.05 o 
  -6  -1   2      236.24      240.46      5.28 o 
  -5  -1   2      119.83      116.87      3.01 o 
  -4  -1   2       51.85       46.42      1.96 o 
  -3  -1   2       25.58       34.49      1.57 o 
  -2  -1   2       22.38       22.54      1.39 o 
  -1  -1   2       65.60       52.18      1.22 o 
   0  -1   2      753.68      663.84     56.77 o 
   1  -1   2      268.07      231.71     12.31 o 
   2  -1   2      280.11      330.93     14.28 o 
   3  -1   2     1083.85     1155.23     13.47 o 
   4  -1   2       28.04       34.82      2.82 o 
   5  -1   2      266.65      257.69      7.54 o 
   6  -1   2      148.89      154.07      5.64 o 
   7  -1   2      623.50      591.44     10.69 o 
   8  -1   2       15.48        9.36      3.18 o 
   9  -1   2      168.16      173.27      7.59 o 
 -10   0   2       73.98       83.69      7.31 o 
  -9   0   2        8.02       12.90      4.00 o 
  -8   0   2       34.46       33.18      6.91 o 
  -7   0   2      116.95      118.17      4.91 o 
  -6   0   2      101.47      111.20      3.37 o 
  -5   0   2      263.46      260.12      5.91 o 
  -4   0   2       96.40       88.79      2.79 o 
  -3   0   2     1238.29     1308.78      7.41 o 
  -2   0   2     2164.45     2239.43     51.23 o 
  -1   0   2       34.78       34.15      1.11 o 
   0   0   2     1152.29     1183.36     74.30 o 
   1   0   2     5103.70     4772.89    366.22 o 
   2   0   2      272.21      246.58     13.80 o 
   3   0   2        2.14        1.53      1.48 o 
   4   0   2        5.18        6.90      1.90 o 
   5   0   2       39.27       42.72      3.19 o 
   6   0   2      572.08      561.88      9.20 o 
   7   0   2      962.05      952.36     24.15 o 
   8   0   2       73.78       71.21      4.71 o 
   9   0   2       58.75       67.19      4.76 o 
  -9   1   2      133.57      137.46      8.56 o 
  -8   1   2       19.58       18.69      8.05 o 
  -7   1   2      126.49      116.33      5.05 o 
  -6   1   2      148.47      145.03      3.76 o 
  -5   1   2      282.25      312.80      6.67 o 
  -4   1   2      177.59      198.24      3.50 o 
  -3   1   2        6.17        5.61      1.05 o 
  -2   1   2      437.67      462.25      4.10 o 
  -1   1   2        2.30        4.55      0.78 o 
   0   1   2       16.57       20.66      1.21 o 
   1   1   2     1867.81     1800.87    165.46 o 
   2   1   2      897.77      891.87     20.30 o 
   3   1   2      278.79      290.80     30.06 o 
   4   1   2       11.69       12.48      1.92 o 
   5   1   2       91.57       83.46      3.82 o 
   6   1   2        0.55        1.59      2.29 o 
   7   1   2       13.05       14.05      3.10 o 
   8   1   2       46.21       47.53      4.48 o 
   9   1   2        0.27       -3.88      2.91 o 
  10   1   2        3.20        1.85      3.88 o 
  -9   2   2       11.39       17.16      6.05 o 
  -8   2   2        0.94        3.32      2.50 o 
  -7   2   2       56.28       53.55      3.88 o 
  -6   2   2      180.69      170.25      5.61 o 
  -5   2   2       84.92       82.59      3.02 o 
  -4   2   2       69.61       65.41      2.44 o 
  -3   2   2      600.00      687.25      5.95 o 
  -2   2   2      728.01      816.83      5.96 o 
  -1   2   2     5021.33     5542.38     68.48 o 
   0   2   2    32179.58    30548.40   2141.23 o 
   1   2   2      123.21      133.79      5.60 o 
   2   2   2      227.26      245.70      4.90 o 
   3   2   2      430.27      403.78     28.80 o 
   4   2   2     1099.49     1059.54     57.79 o 
   5   2   2      166.91      163.69      2.98 o 
   6   2   2       33.85       37.41      3.51 o 
   7   2   2       17.00       14.62      2.76 o 
   8   2   2      105.27      105.39      5.59 o 
   9   2   2        3.12        4.06      2.99 o 
  10   2   2        0.01       -2.81      5.71 o 
  -8   3   2       27.15       31.09      3.75 o 
  -7   3   2       68.75       63.55      4.23 o 
  -6   3   2        9.62        7.87      2.52 o 
  -5   3   2      190.78      185.19      4.24 o 
  -4   3   2       16.34       24.02      2.08 o 
  -3   3   2       62.45       62.10      2.34 o 
  -2   3   2      125.74      162.85      2.98 o 
  -1   3   2     2267.41     2464.42     11.87 o 
   0   3   2     5792.76     5935.80    193.42 o 
   1   3   2      227.17      217.78     14.22 o 
   2   3   2     1099.79     1101.64     57.40 o 
   3   3   2     1872.30     1708.95    105.47 o 
   4   3   2        1.51        0.53      1.11 o 
   5   3   2     1715.07     1660.75     79.69 o 
   6   3   2      199.94      211.82      3.92 o 
   7   3   2       12.08       11.39      2.91 o 
   8   3   2       29.96       37.21      3.93 o 
   9   3   2       40.87       47.58      4.47 o 
  10   3   2       85.58       91.83      5.48 o 
  -8   4   2       10.97       13.68      3.08 o 
  -7   4   2      225.57      216.53     12.62 o 
  -6   4   2      162.96      141.61      5.36 o 
  -5   4   2        9.23        9.30      2.51 o 
  -4   4   2       98.63       93.54      3.92 o 
  -3   4   2        7.09        7.53      1.58 o 
  -2   4   2      198.53      197.92     12.74 o 
  -1   4   2      203.93      212.38     10.06 o 
   0   4   2       96.51       85.25      3.17 o 
   1   4   2       29.69       28.89      2.18 o 
   2   4   2        1.06        2.35      0.78 o 
   3   4   2     1117.01     1112.36     86.97 o 
   4   4   2      102.27      126.77     10.80 o 
   5   4   2      254.80      233.74     15.35 o 
   6   4   2      498.18      459.98     20.50 o 
   7   4   2       53.73       55.50      3.85 o 
   8   4   2      112.84      114.91      9.48 o 
   9   4   2       11.03       17.25      5.25 o 
  10   4   2        2.74        2.13      2.96 o 
  -7   5   2      583.02      539.41     22.15 o 
  -6   5   2       18.71       23.51      3.48 o 
  -5   5   2      448.05      438.93      8.60 o 
  -4   5   2     1201.15     1123.79     54.33 o 
  -3   5   2      131.25      122.64      5.94 o 
  -2   5   2        0.38       -0.22      1.30 o 
  -1   5   2      383.35      399.24     15.77 o 
   0   5   2        5.81        3.47      1.11 o 
   1   5   2      337.03      296.99     16.90 o 
   2   5   2       14.97       16.03      2.34 o 
   3   5   2       24.85       22.90      2.01 o 
   4   5   2       12.88       11.49      1.85 o 
   5   5   2      165.69      171.83     13.73 o 
   6   5   2      116.12      107.55      7.62 o 
   7   5   2      152.71      141.75      6.88 o 
   8   5   2      205.36      223.02      9.76 o 
   9   5   2      353.27      341.68     34.42 o 
  10   5   2      132.18      134.23      9.25 o 
  -6   6   2        0.34       -1.03      3.65 o 
  -5   6   2       15.77       14.84      4.34 o 
  -4   6   2      131.80      118.13     23.06 o 
  -3   6   2        2.55        3.24      2.81 o 
  -2   6   2      672.10      682.19     43.05 o 
  -1   6   2      158.46      150.05      3.97 o 
   0   6   2       62.16       55.11      4.34 o 
   1   6   2       35.22       41.45      3.15 o 
   2   6   2        2.66        0.51      2.06 o 
   3   6   2      107.35      119.21      8.96 o 
   4   6   2       98.44       97.57     13.42 o 
   5   6   2      296.17      296.66     22.72 o 
   6   6   2      126.61      129.20     10.49 o 
   7   6   2       43.56       45.94      4.57 o 
   8   6   2       53.49       61.21      5.94 o 
   9   6   2       41.19       40.74      6.79 o 
  10   6   2      137.73      139.99     17.35 o 
  -5   7   2        2.98       -1.03      3.43 o 
  -4   7   2      174.76      162.01      8.68 o 
  -3   7   2       25.66       28.42      3.79 o 
  -2   7   2      100.63      105.96     12.73 o 
  -1   7   2      312.20      299.28     23.92 o 
   0   7   2      275.64      257.81     29.91 o 
   1   7   2      245.35      213.36     24.89 o 
   2   7   2        2.95        4.47      3.14 o 
   3   7   2        3.49        3.58      2.60 o 
   4   7   2       51.45       53.34      3.77 o 
   5   7   2       27.57       34.72      9.19 o 
   6   7   2       53.22       50.07      4.03 o 
   7   7   2       72.11       71.13      4.27 o 
   8   7   2      113.68      104.96      4.76 o 
   9   7   2       93.31       92.93      7.65 o 
  10   7   2        1.09        3.08      4.11 o 
  -4   8   2        0.16       -1.37      3.54 o 
  -3   8   2        0.04        2.54      2.81 o 
  -2   8   2        5.52        4.94      2.95 o 
  -1   8   2        2.01       -0.09      2.76 o 
   0   8   2      200.54      197.30     20.66 o 
   1   8   2      178.97      182.08     23.29 o 
   2   8   2      382.78      361.41     53.03 o 
   3   8   2       49.90       46.17      4.00 o 
   4   8   2      147.19      131.47     18.38 o 
   5   8   2       19.20       16.04      4.68 o 
   6   8   2       34.71       40.64      5.88 o 
   7   8   2       76.18       66.06      6.85 o 
   8   8   2        2.66        3.19      2.60 o 
   9   8   2       29.39       31.40      5.82 o 
  10   8   2       14.54       18.84      5.02 o 
  -3   9   2        3.21        5.02      4.34 o 
  -2   9   2        9.66        9.32      3.31 o 
  -1   9   2       19.10       26.95      3.95 o 
   0   9   2        1.05       -1.03      2.74 o 
   1   9   2        0.04       -0.23      2.68 o 
   2   9   2       79.92       81.29     15.64 o 
   3   9   2      187.28      174.62     25.46 o 
   4   9   2        4.64        6.52      2.94 o 
   5   9   2        3.06        5.75      2.97 o 
   6   9   2      120.48      113.06     11.47 o 
   7   9   2       31.34       37.99      4.03 o 
   8   9   2       63.28       62.96      7.42 o 
   9   9   2        1.92       10.44      2.70 o 
  -2  10   2       12.13        8.38      3.20 o 
  -1  10   2        8.90        5.74      3.41 o 
   0  10   2       20.45       20.47      3.87 o 
   1  10   2       10.88       11.42      3.45 o 
   2  10   2       82.94       74.84      7.42 o 
   3  10   2       55.88       51.94      4.51 o 
   4  10   2      358.89      356.89     58.17 o 
   5  10   2       35.13       44.80      6.85 o 
   6  10   2      312.13      304.48     35.05 o 
   7  10   2        2.90        0.46      2.74 o 
   8  10   2       83.59       93.92      5.25 o 
   9  10   2       16.69       26.28      5.14 o 
   0  11   2       37.37       33.97      4.91 o 
   1  11   2       38.84       42.96      5.59 o 
   2  11   2       24.10       33.20      4.50 o 
   3  11   2       57.33       58.35      5.14 o 
   4  11   2       31.15       38.15      7.48 o 
   5  11   2      412.91      379.56     59.48 o 
   6  11   2      498.04      483.58     81.06 o 
   7  11   2       19.67       18.99      3.70 o 
   8  11   2       13.47       17.71      3.55 o 
   2  12   2        4.05        2.10      3.26 o 
   3  12   2        6.17        1.75      3.36 o 
   4  12   2        0.41        1.37      4.68 o 
   5  12   2      134.22      143.63     22.38 o 
   6  12   2        2.30        5.23      3.31 o 
  -5 -11   3        1.85       -1.26      4.11 o 
  -4 -11   3       24.61       22.38      5.94 o 
  -3 -11   3       13.76       16.21      5.25 o 
  -7 -10   3       28.08       45.67      7.08 o 
  -6 -10   3       36.25       52.63      7.19 o 
  -5 -10   3      232.71      226.51     11.30 o 
  -4 -10   3       41.62       56.51      6.62 o 
  -3 -10   3       68.81       74.44      7.42 o 
  -2 -10   3       68.65       85.69      8.79 o 
  -1 -10   3       19.39       29.44      4.00 o 
   0 -10   3       10.92       29.80      5.48 o 
  -8  -9   3      145.74      174.68      9.70 o 
  -7  -9   3       37.28       40.99      6.51 o 
  -6  -9   3        9.16       10.73      4.91 o 
  -5  -9   3        0.21        0.34      4.00 o 
  -4  -9   3       10.80        8.68      4.80 o 
  -3  -9   3      186.94      205.18     13.19 o 
  -2  -9   3       26.71       34.44      4.91 o 
  -1  -9   3       49.67       49.76      4.21 o 
   0  -9   3        0.20       -1.40      2.73 o 
   1  -9   3       15.05       21.46      5.25 o 
   2  -9   3       26.17       36.53      6.28 o 
  -9  -8   3       20.13       24.89      3.47 o 
  -8  -8   3       63.93       58.46      4.42 o 
  -7  -8   3      307.13      297.92     15.47 o 
  -6  -8   3       15.89       24.32      5.48 o 
  -5  -8   3       52.51       60.62      6.39 o 
  -4  -8   3      115.46      110.52      7.76 o 
  -3  -8   3       22.06       20.51      3.10 o 
  -2  -8   3      930.80      972.18     75.18 o 
  -1  -8   3      137.08      157.01      8.16 o 
   0  -8   3       35.10       45.26      4.20 o 
   1  -8   3      209.54      233.71     10.16 o 
   2  -8   3        0.02        0.00      4.00 o 
  -9  -7   3        5.84        5.08      2.23 o 
  -8  -7   3       41.04       42.72      5.65 o 
  -7  -7   3        5.98        3.31      3.88 o 
  -6  -7   3      381.55      330.07     13.02 o 
  -5  -7   3      214.35      200.24     16.67 o 
  -4  -7   3      259.76      234.20      6.62 o 
  -3  -7   3      749.90      710.05     61.52 o 
  -2  -7   3      920.68      924.92     90.86 o 
  -1  -7   3      119.42      109.96      8.59 o 
   0  -7   3       41.92       54.19      3.92 o 
   1  -7   3      111.15      126.08      8.35 o 
   2  -7   3      123.33      123.57      7.54 o 
   3  -7   3      274.40      270.47      9.59 o 
   4  -7   3       54.16       46.01      6.51 o 
 -10  -6   3       87.67       85.59      5.12 o 
  -9  -6   3       56.55       59.96      6.73 o 
  -8  -6   3       13.99       15.79      2.54 o 
  -7  -6   3      182.09      171.96      6.01 o 
  -6  -6   3       33.88       40.12      3.91 o 
  -5  -6   3        1.07       -3.09      2.36 o 
  -4  -6   3      273.48      274.47      9.98 o 
  -3  -6   3       45.05       44.42      2.96 o 
  -2  -6   3      173.06      167.31     15.03 o 
  -1  -6   3     1205.08     1175.63     90.42 o 
   0  -6   3      123.11      117.89     13.63 o 
   1  -6   3      120.26      114.37      7.80 o 
   2  -6   3       47.97       53.70      5.77 o 
   3  -6   3       25.09       23.11      3.06 o 
   4  -6   3      151.90      156.70      9.08 o 
   5  -6   3       30.28       33.43      7.02 o 
 -10  -5   3        1.28        5.36      2.78 o 
  -9  -5   3        4.01        2.94      2.03 o 
  -8  -5   3       27.85       30.28      3.80 o 
  -7  -5   3       62.52       57.54      3.29 o 
  -6  -5   3      408.38      388.26      6.50 o 
  -5  -5   3        1.18       -1.22      2.16 o 
  -4  -5   3      320.49      357.31     16.94 o 
  -3  -5   3        7.40        5.05      1.58 o 
  -2  -5   3      201.34      202.41     16.20 o 
  -1  -5   3      660.93      643.16     53.83 o 
   0  -5   3      288.46      273.09     19.24 o 
   1  -5   3      491.21      466.10     34.40 o 
   2  -5   3       65.28       64.44      5.21 o 
   3  -5   3        0.38       -4.10      2.91 o 
   4  -5   3        3.93        6.04      2.39 o 
   5  -5   3        2.75        3.49      3.65 o 
   6  -5   3       27.62       27.03      3.67 o 
 -10  -4   3      117.69      103.50      5.65 o 
  -9  -4   3      103.48      108.54      6.69 o 
  -8  -4   3        1.19        1.22      1.92 o 
  -7  -4   3      225.47      211.76      5.56 o 
  -6  -4   3       38.33       40.72      2.94 o 
  -5  -4   3       50.84       63.13      3.16 o 
  -4  -4   3       16.55       13.43      1.63 o 
  -3  -4   3      474.87      464.98     13.03 o 
  -2  -4   3      221.27      269.01     16.95 o 
  -1  -4   3       13.46       18.38      1.74 o 
   0  -4   3      273.74      301.41     29.71 o 
   1  -4   3      238.29      231.93     14.95 o 
   2  -4   3      855.01      833.19     38.18 o 
   3  -4   3      608.39      611.75     29.91 o 
   4  -4   3        8.44        7.50      2.82 o 
   5  -4   3       36.21       45.77      4.10 o 
   6  -4   3       22.85       18.07      3.20 o 
   7  -4   3       29.55       37.54      4.08 o 
 -10  -3   3        2.18        3.20      3.77 o 
  -9  -3   3      151.30      146.14      8.56 o 
  -8  -3   3      401.70      395.54      8.32 o 
  -7  -3   3       83.21       88.03      5.71 o 
  -6  -3   3       11.86       14.04      2.24 o 
  -5  -3   3       36.89       39.65      1.97 o 
  -4  -3   3       58.36       67.40      1.99 o 
  -3  -3   3     1673.69     1896.21     66.54 o 
  -2  -3   3      215.04      290.09     11.86 o 
  -1  -3   3     1156.73     1217.26     96.40 o 
   0  -3   3       44.79       66.76      5.97 o 
   1  -3   3      211.83      234.87     18.21 o 
   2  -3   3       35.47       30.79      1.95 o 
   3  -3   3      222.54      201.45      9.30 o 
   4  -3   3      541.51      516.98     10.16 o 
   5  -3   3      100.51      101.54      8.05 o 
   6  -3   3       63.87       65.65      4.47 o 
   7  -3   3        0.36        3.54      2.58 o 
   8  -3   3       65.39       69.73      5.82 o 
 -10  -2   3        7.87        2.17      3.65 o 
  -9  -2   3        0.34        0.34      3.20 o 
  -8  -2   3      315.51      327.79      7.51 o 
  -7  -2   3      740.24      727.14     19.69 o 
  -6  -2   3      721.04      704.00      9.70 o 
  -5  -2   3       10.42        6.65      1.37 o 
  -4  -2   3      358.72      359.79      7.38 o 
  -3  -2   3      335.24      361.53      6.12 o 
  -2  -2   3      198.76      253.40      9.57 o 
  -1  -2   3      834.70      915.82     61.23 o 
   0  -2   3     1048.66      989.24    157.56 o 
   1  -2   3      293.54      284.45     13.15 o 
   2  -2   3      744.51      916.62     40.84 o 
   3  -2   3      108.60      108.86      4.75 o 
   4  -2   3      108.11      109.03      4.48 o 
   5  -2   3      581.37      575.91     11.25 o 
   6  -2   3     1032.37     1018.69     26.26 o 
   7  -2   3        1.96        2.41      2.74 o 
   8  -2   3       46.78       54.90      4.66 o 
 -10  -1   3      184.26      193.18     10.28 o 
  -9  -1   3        0.43       -2.51      3.31 o 
  -8  -1   3      103.40       99.44      7.19 o 
  -7  -1   3       39.67       46.94      3.53 o 
  -6  -1   3      317.99      309.75      7.16 o 
  -5  -1   3      590.32      585.50      6.05 o 
  -4  -1   3      196.26      162.26      5.93 o 
  -3  -1   3      549.38      528.13     13.73 o 
  -2  -1   3     1444.34     1394.96     45.73 o 
  -1  -1   3      396.98      406.06     18.02 o 
   0  -1   3      319.57      305.13     22.40 o 
   1  -1   3     1100.43     1135.59    103.46 o 
   2  -1   3        1.54        5.09      1.01 o 
   3  -1   3     1413.51     1559.34     80.97 o 
   4  -1   3        4.65        2.23      1.98 o 
   5  -1   3      136.62      140.30      5.29 o 
   6  -1   3        0.42        1.97      3.71 o 
   7  -1   3      280.74      279.84      7.78 o 
   8  -1   3       14.63       16.38      3.40 o 
   9  -1   3       29.63       35.33      4.41 o 
  -9   0   3        1.15       -1.60      3.08 o 
  -8   0   3      359.40      354.27     12.33 o 
  -7   0   3       98.68       94.84      4.20 o 
  -6   0   3       27.64       33.62      2.52 o 
  -5   0   3      319.67      346.00      5.53 o 
  -4   0   3      520.52      555.39     16.96 o 
  -3   0   3      464.42      461.38     15.98 o 
  -2   0   3      687.06      661.49     14.70 o 
  -1   0   3     2167.63     2093.61    106.44 o 
   0   0   3      462.35      453.43     37.26 o 
   1   0   3      499.39      479.51     41.74 o 
   2   0   3       61.94       73.59      4.86 o 
   3   0   3      240.43      236.07      5.65 o 
   4   0   3      294.36      297.08      7.42 o 
   5   0   3       15.10       11.30      2.76 o 
   6   0   3      533.78      509.13     10.05 o 
   7   0   3        0.32       -2.00      2.22 o 
   8   0   3        3.18       -1.48      2.66 o 
   9   0   3        2.07        4.24      2.99 o 
  -9   1   3       45.84       42.59      6.05 o 
  -8   1   3       23.78       13.81      4.22 o 
  -7   1   3       95.06      106.23      4.70 o 
  -6   1   3      436.29      440.46      6.24 o 
  -5   1   3       62.19       73.27      3.16 o 
  -4   1   3      919.32     1000.31     19.26 o 
  -3   1   3      264.73      300.42      3.86 o 
  -2   1   3      746.52      808.53     34.95 o 
  -1   1   3     1276.61     1273.92     45.64 o 
   0   1   3        0.07       -0.22      0.93 o 
   1   1   3     6490.96     5965.60    449.64 o 
   2   1   3     3994.94     3926.77    251.83 o 
   3   1   3      989.80      998.21     11.28 o 
   4   1   3       11.78       12.94      2.21 o 
   5   1   3        0.03       -1.66      1.88 o 
   6   1   3        6.58       13.63      2.87 o 
   7   1   3      500.60      494.88      9.53 o 
   8   1   3        6.11        8.58      3.10 o 
   9   1   3       34.34       39.25      4.39 o 
  10   1   3        0.69        1.21      3.08 o 
  -9   2   3       36.30       47.38      5.48 o 
  -8   2   3      145.29      160.75      8.91 o 
  -7   2   3       55.78       50.02      3.83 o 
  -6   2   3      256.51      270.32      5.19 o 
  -5   2   3       99.78       99.88      3.85 o 
  -4   2   3      242.29      249.28      6.56 o 
  -3   2   3       20.93       23.77      1.71 o 
  -2   2   3      294.60      314.17      4.73 o 
  -1   2   3      187.29      177.74      3.81 o 
   0   2   3     1603.14     1677.53     83.07 o 
   1   2   3     1399.24     1370.92    138.15 o 
   2   2   3      367.67      404.36      6.69 o 
   3   2   3      412.11      387.23      4.66 o 
   4   2   3     1462.61     1334.06     96.02 o 
   5   2   3       36.08       42.25      1.83 o 
   6   2   3       29.51       30.05      3.43 o 
   7   2   3       87.06       80.83      4.74 o 
   8   2   3       19.88       22.18      3.46 o 
   9   2   3       91.77       96.87      5.44 o 
  10   2   3      223.46      233.06      8.15 o 
  -8   3   3       97.40      105.15      7.19 o 
  -7   3   3      258.75      243.17      6.98 o 
  -6   3   3      401.69      390.05      6.33 o 
  -5   3   3        6.51        6.17      2.10 o 
  -4   3   3       56.46       65.19      2.77 o 
  -3   3   3       14.35       20.32      1.82 o 
  -2   3   3      290.80      327.03      4.21 o 
  -1   3   3     2376.26     2424.59     45.83 o 
   0   3   3      532.22      584.95     23.48 o 
   1   3   3     1190.75     1147.90     87.40 o 
   2   3   3      453.88      427.65      4.23 o 
   3   3   3        1.90        0.28      1.10 o 
   4   3   3      175.51      156.41     11.54 o 
   5   3   3     1448.67     1309.73    101.78 o 
   6   3   3      197.52      187.82      7.99 o 
   7   3   3        0.03       -2.17      2.25 o 
   8   3   3        7.89        9.24      5.25 o 
   9   3   3        2.60       -1.40      3.48 o 
  10   3   3      135.30      142.17      6.53 o 
  -8   4   3        2.39        7.31      4.00 o 
  -7   4   3       43.72       48.55      4.97 o 
  -6   4   3      342.36      324.47     10.62 o 
  -5   4   3      206.04      206.35      5.85 o 
  -4   4   3       52.62       58.85      2.87 o 
  -3   4   3       67.00       71.30      2.76 o 
  -2   4   3       82.57       83.36      2.60 o 
  -1   4   3       21.71       26.31      1.34 o 
   0   4   3      972.30      964.44     45.22 o 
   1   4   3       41.15       44.60      3.29 o 
   2   4   3       29.21       22.68      1.45 o 
   3   4   3      115.52      119.01      7.57 o 
   4   4   3       60.34       61.63      3.50 o 
   5   4   3       15.97       12.51      1.81 o 
   6   4   3      140.21      126.72      9.58 o 
   7   4   3      254.90      251.13     25.75 o 
   8   4   3      163.08      165.27      9.70 o 
   9   4   3       28.69       31.72      4.06 o 
  10   4   3        1.23       -2.39      2.71 o 
  -7   5   3       59.49       64.03      4.34 o 
  -6   5   3        0.75        1.79      6.45 o 
  -5   5   3      326.57      308.42      7.23 o 
  -4   5   3      359.26      342.75     12.86 o 
  -3   5   3      158.80      155.56      5.07 o 
  -2   5   3        0.13       -0.98      1.32 o 
  -1   5   3      432.77      453.97     14.17 o 
   0   5   3       91.33      104.49      3.20 o 
   1   5   3      622.50      623.63     27.52 o 
   2   5   3        5.88        8.64      3.08 o 
   3   5   3      288.84      285.62     17.29 o 
   4   5   3      139.02      166.49     11.47 o 
   5   5   3      554.62      561.29     48.63 o 
   6   5   3        0.03        0.39      1.74 o 
   7   5   3        2.22       -0.20      2.24 o 
   8   5   3       52.58       53.37      4.10 o 
   9   5   3       99.71       93.08      9.48 o 
  10   5   3       14.52       16.73      4.74 o 
  -5   6   3       35.88       32.54      5.71 o 
  -4   6   3       48.61       51.81      4.16 o 
  -3   6   3      481.06      466.46     35.11 o 
  -2   6   3      840.61      788.73     58.51 o 
  -1   6   3      106.33      112.59      9.42 o 
   0   6   3      878.35      895.34     68.27 o 
   1   6   3      217.28      222.25     10.45 o 
   2   6   3       28.80       30.50      3.03 o 
   3   6   3      424.13      416.41     48.35 o 
   4   6   3        9.32       19.38      1.81 o 
   5   6   3      609.24      635.60     52.69 o 
   6   6   3      110.20      100.43      9.68 o 
   7   6   3       12.31       14.08      2.17 o 
   8   6   3      101.43      107.29      5.59 o 
   9   6   3       10.13       12.84      3.22 o 
  10   6   3      170.18      163.08     15.64 o 
  -5   7   3       99.25      102.64      7.42 o 
  -4   7   3       46.60       45.78      5.48 o 
  -3   7   3      143.26      134.76     11.19 o 
  -2   7   3       30.77       37.21      9.13 o 
  -1   7   3      105.27      109.44     11.36 o 
   0   7   3      201.37      182.97     12.96 o 
   1   7   3       92.72       81.70      5.14 o 
   2   7   3       57.52       53.68      3.78 o 
   3   7   3       96.85       90.95      7.82 o 
   4   7   3       73.10       65.15      6.39 o 
   5   7   3        1.98        3.41      2.81 o 
   6   7   3      178.44      165.47     15.81 o 
   7   7   3      290.14      260.92     22.32 o 
   8   7   3        7.51        1.26      3.88 o 
   9   7   3      622.45      570.85     15.98 o 
  10   7   3      174.02      178.79     10.05 o 
  -4   8   3      144.03      146.82      8.68 o 
  -3   8   3        8.63        0.13      2.76 o 
  -2   8   3      144.38      138.40      9.65 o 
  -1   8   3       55.03       56.91      4.51 o 
   0   8   3        0.42        0.18      2.52 o 
   1   8   3      330.34      325.88     52.52 o 
   2   8   3       67.37       62.76      7.08 o 
   3   8   3       44.08       45.60      4.13 o 
   4   8   3      107.00       97.82     12.27 o 
   5   8   3       91.59       81.88      7.71 o 
   6   8   3       52.05       49.50      4.28 o 
   7   8   3       25.56       26.70      3.54 o 
   8   8   3       20.68       24.06      3.43 o 
   9   8   3       49.66       52.86      6.39 o 
  10   8   3        1.76       10.96      4.91 o 
  -3   9   3        4.45        7.33      3.14 o 
  -2   9   3       66.50       62.60      5.77 o 
  -1   9   3       59.70       60.55      4.74 o 
   0   9   3      352.39      323.06     28.43 o 
   1   9   3       25.11       33.15      7.82 o 
   2   9   3        2.88       -1.14      2.66 o 
   3   9   3       11.18        9.55      3.04 o 
   4   9   3        9.58       11.34      2.96 o 
   5   9   3      122.22      114.66     12.10 o 
   6   9   3       50.43       50.45      4.30 o 
   7   9   3       41.49       46.40      8.73 o 
   8   9   3        4.85        4.45      2.93 o 
   9   9   3        1.23        0.34      4.00 o 
  -2  10   3       16.48       18.84      3.62 o 
  -1  10   3        0.10       -3.54      2.49 o 
   0  10   3       56.07       55.58      6.39 o 
   1  10   3        4.16        2.52      2.93 o 
   2  10   3      601.22      550.78     62.62 o 
   3  10   3       13.22       11.15      3.20 o 
   4  10   3       31.30       39.89      4.36 o 
   5  10   3      115.64      113.18     15.18 o 
   6  10   3       12.86       12.85      3.35 o 
   7  10   3      136.26      146.89     21.75 o 
   8  10   3        0.30        2.40      3.88 o 
   9  10   3        6.55        9.59      4.91 o 
   0  11   3       45.07       42.30      4.71 o 
   1  11   3       10.58        4.66      5.54 o 
   2  11   3       60.93       61.30      5.65 o 
   3  11   3      194.81      189.45     29.23 o 
   4  11   3        9.17       10.91      5.99 o 
   5  11   3       69.72       65.49      9.08 o 
   6  11   3      110.27      103.50     18.90 o 
   7  11   3       13.10       13.55      5.31 o 
   8  11   3       26.34       30.94      4.13 o 
   2  12   3       11.22        9.32      4.74 o 
   3  12   3        5.68        1.53      4.62 o 
   4  12   3        1.01        1.20      3.31 o 
   5  12   3      560.76      575.99     88.94 o 
   6  12   3       47.39       56.80      5.07 o 
  -6 -10   4        7.57        6.96      4.80 o 
  -5 -10   4       64.59       70.10      7.19 o 
  -4 -10   4       61.30       59.03      7.19 o 
  -3 -10   4      151.09      174.68     10.05 o 
  -2 -10   4       20.34       18.95      5.48 o 
  -1 -10   4       31.18       43.50      6.39 o 
  -8  -9   4       89.37      109.38      8.22 o 
  -7  -9   4      111.93      115.08      8.56 o 
  -6  -9   4       83.77       93.16      7.88 o 
  -5  -9   4      145.02      157.90      9.59 o 
  -4  -9   4      136.06      174.00      9.93 o 
  -3  -9   4       64.81       60.74      7.19 o 
  -2  -9   4      261.21      258.25     11.07 o 
  -1  -9   4       50.13       56.34      4.22 o 
   0  -9   4       12.84       27.17      5.02 o 
   1  -9   4        9.50       17.13      4.68 o 
  -8  -8   4        0.00        1.37      2.34 o 
  -7  -8   4        4.36       -1.08      4.57 o 
  -6  -8   4       40.95       46.48      6.56 o 
  -5  -8   4      128.03      115.79      5.45 o 
  -4  -8   4       12.08       17.47      5.14 o 
  -3  -8   4      616.56      576.10     15.30 o 
  -2  -8   4       63.22       70.33      6.62 o 
  -1  -8   4        0.16       -0.48      2.55 o 
   0  -8   4        0.66        0.02      4.11 o 
   1  -8   4      137.68      161.32      8.79 o 
   3  -8   4       38.19       58.46      6.17 o 
  -9  -7   4       37.31       43.98      4.14 o 
  -8  -7   4        4.60        7.44      2.87 o 
  -7  -7   4        2.19       -3.39      2.60 o 
  -6  -7   4       22.19       22.41      3.39 o 
  -5  -7   4       21.81       21.74      3.47 o 
  -4  -7   4       30.08       38.54      4.06 o 
  -3  -7   4      592.00      482.01     57.83 o 
  -2  -7   4      116.40      127.36     12.15 o 
  -1  -7   4       12.25       15.72      2.38 o 
   0  -7   4      728.89      710.22     56.90 o 
   1  -7   4      361.61      350.93     44.01 o 
   2  -7   4        5.81       12.44      3.31 o 
   3  -7   4      187.67      192.65      6.42 o 
   4  -7   4       81.12       94.08      7.54 o 
  -9  -6   4       46.45       50.84      3.59 o 
  -8  -6   4      109.88      108.46      5.33 o 
  -7  -6   4       32.76       38.13      5.94 o 
  -6  -6   4        1.02       -0.56      2.44 o 
  -5  -6   4       52.21       61.95      9.19 o 
  -4  -6   4       25.89       28.55      4.57 o 
  -3  -6   4        0.63        1.81      2.68 o 
  -2  -6   4      367.64      349.00     32.46 o 
  -1  -6   4      464.20      465.87     32.95 o 
   0  -6   4     1263.79     1264.11     99.03 o 
   1  -6   4       77.26       71.16      4.03 o 
   2  -6   4      365.64      330.60     17.30 o 
   3  -6   4        4.13        3.25      3.25 o 
   4  -6   4      164.69      172.76     12.79 o 
   5  -6   4       16.38       36.43      6.91 o 
 -10  -5   4      358.07      347.01      9.65 o 
  -9  -5   4       49.05       55.06      3.54 o 
  -8  -5   4      102.89       98.68      5.59 o 
  -7  -5   4       76.53       80.69      5.65 o 
  -6  -5   4      431.24      389.23      8.39 o 
  -5  -5   4       15.25       15.47      3.31 o 
  -4  -5   4      110.57      113.08      9.88 o 
  -3  -5   4      185.22      176.22     16.10 o 
  -2  -5   4      569.38      624.00     44.95 o 
  -1  -5   4        9.88       15.65      2.80 o 
   0  -5   4        9.12       11.02      2.25 o 
   1  -5   4       20.65       24.38      2.68 o 
   2  -5   4      697.95      637.14     34.31 o 
   3  -5   4      468.50      444.79     15.98 o 
   4  -5   4        0.32        2.63      2.34 o 
   5  -5   4        0.06        0.98      2.38 o 
   6  -5   4        4.98        4.47      2.73 o 
 -10  -4   4      131.51      124.15      6.38 o 
  -9  -4   4      295.07      260.84     11.48 o 
  -8  -4   4      130.70      121.26      4.37 o 
  -7  -4   4     1750.56     1681.47     41.57 o 
  -6  -4   4      841.02      819.59     36.36 o 
  -5  -4   4      163.77      176.14      7.42 o 
  -4  -4   4       44.49       55.95      3.88 o 
  -3  -4   4       42.30       39.18      2.02 o 
  -2  -4   4      453.98      474.05     35.17 o 
  -1  -4   4      283.20      305.90     27.12 o 
   0  -4   4        5.69        8.96      1.81 o 
   1  -4   4      120.48       98.33      6.21 o 
   2  -4   4        1.92        3.00      1.76 o 
   3  -4   4      368.95      357.65     14.96 o 
   4  -4   4      775.82      758.83     11.58 o 
   5  -4   4       22.95       29.53      3.77 o 
   6  -4   4       22.91       25.62      3.67 o 
   7  -4   4       32.13       42.50      4.29 o 
 -10  -3   4        1.16        1.20      2.66 o 
  -9  -3   4        1.21        5.13      3.33 o 
  -8  -3   4        0.40        1.64      1.94 o 
  -7  -3   4      951.94      872.43     35.94 o 
  -6  -3   4      126.32      112.88      4.08 o 
  -5  -3   4      599.45      572.96     34.02 o 
  -4  -3   4      140.79      148.47      4.88 o 
  -3  -3   4       28.94       36.03      1.76 o 
  -2  -3   4     1530.76     1832.31     99.11 o 
  -1  -3   4      228.65      234.44     20.76 o 
   0  -3   4      507.35      502.59     51.64 o 
   1  -3   4      189.10      192.85     14.24 o 
   2  -3   4      650.59      683.77     40.12 o 
   3  -3   4      248.31      227.80     10.39 o 
   4  -3   4       18.24       22.47      3.41 o 
   5  -3   4      305.61      302.58      7.75 o 
   6  -3   4       58.06       49.04      4.33 o 
   7  -3   4       44.44       49.04      4.24 o 
 -10  -2   4       99.71       92.17      5.56 o 
  -9  -2   4      141.35      120.69      5.93 o 
  -8  -2   4       18.68       21.40      2.50 o 
  -7  -2   4       19.89       18.84      2.38 o 
  -6  -2   4        0.44       -0.66      1.85 o 
  -5  -2   4      264.90      250.79     12.58 o 
  -4  -2   4      461.99      451.95     13.87 o 
  -3  -2   4        2.80       17.39      2.74 o 
  -2  -2   4        3.89        6.82      1.92 o 
  -1  -2   4      246.76      246.03     20.00 o 
   0  -2   4        0.01       -0.02      1.05 o 
   1  -2   4        1.65        3.01      1.29 o 
   2  -2   4      146.44      147.53      9.60 o 
   3  -2   4      319.53      328.16     34.37 o 
   4  -2   4      731.15      707.92     36.76 o 
   5  -2   4       71.45       69.45      4.37 o 
   6  -2   4      124.89      118.62      5.44 o 
   7  -2   4        6.85        7.02      3.07 o 
   8  -2   4        1.74        5.08      2.87 o 
  -9  -1   4       28.09       31.85      5.71 o 
  -8  -1   4      170.26      169.95      6.74 o 
  -7  -1   4       10.08        8.45      3.43 o 
  -6  -1   4        0.26       -1.71      1.75 o 
  -5  -1   4      151.98      145.36      8.27 o 
  -4  -1   4      273.01      255.78      5.25 o 
  -3  -1   4      977.20      995.46     68.50 o 
  -2  -1   4      772.07      773.11     73.01 o 
  -1  -1   4      178.54      168.56     10.75 o 
   0  -1   4      227.51      200.29     15.57 o 
   1  -1   4      131.68      138.56     13.14 o 
   2  -1   4       11.73       15.11      1.44 o 
   3  -1   4       47.51       47.57      3.62 o 
   4  -1   4       61.40       54.48      3.65 o 
   5  -1   4      763.92      785.11     11.10 o 
   6  -1   4      242.51      255.49      7.35 o 
   7  -1   4       60.80       63.76      4.62 o 
   8  -1   4       17.86       14.92      3.61 o 
   9  -1   4        2.89        0.13      2.91 o 
  -9   0   4      185.89      198.20     10.39 o 
  -8   0   4      162.60      150.93      8.56 o 
  -7   0   4      244.45      240.59      6.47 o 
  -6   0   4       61.31       63.00      3.83 o 
  -5   0   4      210.87      199.21     11.16 o 
  -4   0   4      178.40      180.17      4.88 o 
  -3   0   4       31.16       26.73      1.58 o 
  -2   0   4      804.95      837.09     67.13 o 
  -1   0   4       87.67       87.67      3.66 o 
   0   0   4       91.82       77.88      6.57 o 
   1   0   4       32.36       22.26      1.56 o 
   2   0   4      122.31      117.14      8.10 o 
   3   0   4      778.52      927.10     64.86 o 
   4   0   4      340.26      353.04      6.74 o 
   5   0   4      105.91      103.61      4.84 o 
   6   0   4      274.05      285.30      7.46 o 
   7   0   4      524.41      551.31     10.58 o 
   8   0   4      549.07      570.40     11.46 o 
   9   0   4        0.76        4.22      2.99 o 
  -9   1   4      134.69      117.48      8.11 o 
  -8   1   4      433.54      422.54     13.93 o 
  -7   1   4       15.03       13.17      2.49 o 
  -6   1   4      202.50      202.14     10.90 o 
  -5   1   4      101.29      100.78      3.23 o 
  -4   1   4       55.06       50.22      2.07 o 
  -3   1   4      598.38      617.36     21.19 o 
  -2   1   4       35.30       29.22      1.54 o 
  -1   1   4      267.48      309.61     15.59 o 
   0   1   4      625.97      634.71     44.18 o 
   1   1   4     1242.50     1200.50    101.08 o 
   2   1   4      461.94      535.13     39.75 o 
   3   1   4     1333.21     1427.72     86.22 o 
   4   1   4      387.99      346.84     12.11 o 
   5   1   4        0.02       -0.39      2.13 o 
   6   1   4      136.42      144.58     10.28 o 
   7   1   4      413.25      394.64      8.84 o 
   8   1   4       23.97       27.87      3.78 o 
   9   1   4      419.49      421.32     31.45 o 
  -8   2   4       58.49       55.03      5.82 o 
  -7   2   4      639.09      622.57     15.64 o 
  -6   2   4      197.02      184.73      4.98 o 
  -5   2   4        3.98        5.42      1.78 o 
  -4   2   4       55.46       55.88      2.58 o 
  -3   2   4      357.00      376.77     14.06 o 
  -2   2   4     2583.76     2731.86     97.31 o 
  -1   2   4      727.39      738.76     26.08 o 
   0   2   4       38.52       31.75      1.78 o 
   1   2   4     1097.29     1018.66     86.03 o 
   2   2   4       43.44       49.67      2.58 o 
   3   2   4      397.50      385.66      6.76 o 
   4   2   4      113.60      102.73      2.65 o 
   5   2   4        5.11        5.76      2.47 o 
   6   2   4     2521.44     2520.03     69.07 o 
   7   2   4      321.08      304.86      8.96 o 
   8   2   4      247.14      249.90     21.52 o 
   9   2   4        3.54        4.98      3.13 o 
  10   2   4      445.11      450.11     12.27 o 
  -8   3   4        1.46        5.25      3.20 o 
  -7   3   4        2.51        4.11      3.31 o 
  -6   3   4      232.62      226.78      5.05 o 
  -5   3   4      193.17      203.43      4.54 o 
  -4   3   4      404.04      412.07      5.83 o 
  -3   3   4       53.71       57.17      2.18 o 
  -2   3   4       25.67       29.55      1.69 o 
  -1   3   4      464.84      489.30     13.60 o 
   0   3   4     1705.40     1827.70     86.91 o 
   1   3   4      324.28      272.12     29.00 o 
   2   3   4      453.44      417.00     15.38 o 
   3   3   4     1422.81     1458.81      8.62 o 
   4   3   4      332.08      315.78      6.97 o 
   5   3   4       85.26       88.45      8.24 o 
   6   3   4       72.87       63.80      3.99 o 
   7   3   4        8.59       10.66      2.95 o 
   8   3   4      219.56      224.70     19.64 o 
   9   3   4      126.64      152.07      6.49 o 
  10   3   4        4.43        6.70      3.19 o 
  -7   4   4        1.28        1.60      2.74 o 
  -6   4   4        8.07       12.36      4.05 o 
  -5   4   4        6.64        5.71      1.81 o 
  -4   4   4      837.36      880.77      9.46 o 
  -3   4   4      394.92      405.15      6.96 o 
  -2   4   4       15.67       21.13      1.64 o 
  -1   4   4     2821.40     2981.23     69.08 o 
   0   4   4     2475.87     2669.54    112.16 o 
   1   4   4       65.74       60.93      3.21 o 
   2   4   4      178.71      163.52      5.73 o 
   3   4   4        2.47        2.26      1.33 o 
   4   4   4      532.58      497.61     32.55 o 
   5   4   4        0.02       -1.41      1.49 o 
   6   4   4      109.42      118.74      5.08 o 
   7   4   4       26.55       38.34      3.79 o 
   8   4   4       98.01       97.92      5.42 o 
   9   4   4       46.26       53.72      4.55 o 
  10   4   4       26.47       27.30      4.08 o 
  -7   5   4      126.21      131.07      8.11 o 
  -6   5   4       41.71       49.89      4.80 o 
  -5   5   4        6.88        6.14      1.78 o 
  -4   5   4      275.42      270.81      6.16 o 
  -3   5   4        0.09       -0.22      1.58 o 
  -2   5   4       31.80       33.84      2.19 o 
  -1   5   4     3474.34     3273.56    135.83 o 
   0   5   4     1686.51     1681.43     30.66 o 
   1   5   4      463.48      429.41     35.25 o 
   2   5   4        4.77        4.45      1.56 o 
   3   5   4     1401.34     1429.55     49.55 o 
   4   5   4      146.37      131.68      9.86 o 
   5   5   4      410.51      393.06     36.11 o 
   6   5   4      250.31      249.66     19.71 o 
   7   5   4      228.99      231.78     14.79 o 
   8   5   4      189.35      204.83     13.19 o 
   9   5   4       11.45       15.91      3.42 o 
  10   5   4       23.07       32.68      4.30 o 
  -5   6   4       10.54       15.30      4.00 o 
  -4   6   4       27.00       30.18      3.53 o 
  -3   6   4      125.74      126.35      7.71 o 
  -2   6   4      298.96      289.33      7.10 o 
  -1   6   4      339.78      349.33     19.98 o 
   0   6   4      206.40      203.48      9.93 o 
   1   6   4       50.21       48.64      3.54 o 
   2   6   4      114.99      100.30     11.53 o 
   3   6   4      140.80      144.92      6.45 o 
   4   6   4       48.32       51.35      3.91 o 
   5   6   4      266.13      264.04     19.07 o 
   6   6   4       71.47       64.45      8.14 o 
   7   6   4        1.57        2.86      2.32 o 
   8   6   4      206.32      218.51     13.64 o 
   9   6   4       86.33       97.69      6.85 o 
  10   6   4       50.02       57.64      4.63 o 
  -5   7   4       42.40       46.70      6.05 o 
  -4   7   4      305.40      295.51     12.44 o 
  -3   7   4       75.98       74.65      4.57 o 
  -2   7   4        5.19        5.79      2.95 o 
  -1   7   4      618.23      594.59     34.02 o 
   0   7   4        5.16        8.66      3.48 o 
   1   7   4      451.25      456.96     23.92 o 
   2   7   4      239.66      247.33     21.58 o 
   3   7   4       34.08       38.91      5.99 o 
   4   7   4      405.59      366.64     40.47 o 
   5   7   4       10.81       13.21      3.18 o 
   6   7   4      336.62      302.49     29.28 o 
   7   7   4       28.32       28.30      3.59 o 
   8   7   4        5.17       12.10      4.68 o 
   9   7   4      172.98      161.44      9.48 o 
  10   7   4      184.47      176.62     10.28 o 
  -4   8   4       66.39       72.95      6.51 o 
  -3   8   4        1.60       -3.57      2.38 o 
  -2   8   4      123.97      134.91     19.29 o 
  -1   8   4      271.80      243.04     25.52 o 
   0   8   4      649.37      632.86     57.88 o 
   1   8   4      324.13      326.44     24.95 o 
   2   8   4        1.90        4.59      2.91 o 
   3   8   4        4.36        5.46      2.96 o 
   4   8   4       25.78       26.06      3.67 o 
   5   8   4      305.10      280.67     25.12 o 
   6   8   4      308.07      274.40     35.74 o 
   7   8   4       92.74       78.16      7.25 o 
   8   8   4        0.04        0.46      3.88 o 
   9   8   4       31.21       33.79      6.28 o 
  10   8   4       18.06       14.27      5.25 o 
  -3   9   4      110.40      124.02     15.58 o 
  -2   9   4        7.39        7.27      3.13 o 
  -1   9   4        9.23       15.77      8.16 o 
   0   9   4       25.75       28.72      4.06 o 
   1   9   4      343.67      310.15     42.36 o 
   2   9   4      267.22      250.27     19.87 o 
   3   9   4      101.17       97.77      5.94 o 
   4   9   4        3.55       -3.78      2.91 o 
   5   9   4        0.05       -3.58      2.39 o 
   6   9   4      102.09       94.01      6.11 o 
   7   9   4      201.21      184.19     19.52 o 
   8   9   4        1.03       -1.45      2.66 o 
   9   9   4       56.14       62.68      7.65 o 
  -2  10   4       83.49       98.90     13.81 o 
  -1  10   4       36.60       39.80     13.99 o 
   0  10   4        8.17        7.62      3.26 o 
   1  10   4        1.56        4.61      2.99 o 
   2  10   4      131.77      133.12     10.05 o 
   3  10   4      277.90      266.60     43.16 o 
   4  10   4      523.58      504.21     63.54 o 
   5  10   4      180.59      172.71     19.47 o 
   6  10   4       90.87       81.86     11.59 o 
   7  10   4       41.69       37.54      6.05 o 
   8  10   4        0.07        2.00      2.90 o 
   9  10   4       39.88       51.83      6.96 o 
   0  11   4       27.44       30.52      5.25 o 
   1  11   4       89.11       89.21     15.18 o 
   2  11   4       20.17       23.33      6.45 o 
   3  11   4        0.43       -2.33      3.60 o 
   4  11   4       15.44       19.54      3.83 o 
   5  11   4       39.75       48.33      4.92 o 
   6  11   4      211.59      214.75     33.91 o 
   7  11   4      112.78      117.54     13.02 o 
   8  11   4        0.91        2.04      2.86 o 
   3  12   4        9.35       11.43      6.28 o 
   4  12   4        3.15        5.06      4.80 o 
   5  12   4        1.07        9.50      3.56 o 
  -4 -10   5       68.65       88.82      8.33 o 
  -7  -9   5       33.72       53.89      6.28 o 
  -6  -9   5        2.09        2.74      4.57 o 
  -5  -9   5        7.12        4.80      4.80 o 
  -4  -9   5       19.35       31.17      6.17 o 
  -3  -9   5       38.54       52.40      6.96 o 
  -2  -9   5       41.56       55.14      7.19 o 
  -1  -9   5        2.60       -1.83      3.88 o 
  -8  -8   5       18.94       27.57      8.33 o 
  -7  -8   5       12.74       21.09      4.22 o 
  -6  -8   5        0.05       -2.35      2.62 o 
  -5  -8   5       77.10       61.27      7.08 o 
  -4  -8   5        1.84        4.51      3.08 o 
  -3  -8   5      161.55      141.12     23.01 o 
  -2  -8   5       51.89       59.03      6.62 o 
  -1  -8   5      216.63      239.30     10.39 o 
   0  -8   5       25.06       27.97      5.02 o 
   2  -8   5        9.34       16.67      3.65 o 
  -8  -7   5       98.69       99.50     11.70 o 
  -7  -7   5       28.94       29.45      4.03 o 
  -6  -7   5       36.25       37.82      4.24 o 
  -5  -7   5       31.94       38.50      4.74 o 
  -4  -7   5      125.32      123.01      5.28 o 
  -3  -7   5       26.04       24.47      4.11 o 
  -2  -7   5       44.99       47.79      4.45 o 
  -1  -7   5       46.00       46.90      4.10 o 
   0  -7   5      299.47      313.62     29.79 o 
   1  -7   5      127.20      116.64     12.10 o 
   2  -7   5       16.67       17.26      2.87 o 
   3  -7   5       10.97       25.77      4.51 o 
  -9  -6   5       13.79       17.93      3.60 o 
  -8  -6   5        5.05        2.11      2.61 o 
  -7  -6   5      147.72      132.88     16.73 o 
  -6  -6   5        3.30        0.32      2.62 o 
  -5  -6   5        0.42        3.43      2.63 o 
  -4  -6   5      121.74      106.64     13.76 o 
  -3  -6   5       88.61       90.44      5.25 o 
  -2  -6   5      279.20      238.91     30.88 o 
  -1  -6   5       18.17       21.26      2.61 o 
   0  -6   5      368.29      385.10     38.40 o 
   1  -6   5       60.28       57.04      3.70 o 
   2  -6   5      203.18      181.76     11.25 o 
   3  -6   5       31.46       37.41      3.77 o 
   4  -6   5       23.26       31.19      4.85 o 
  -9  -5   5       78.61       86.85      4.96 o 
  -8  -5   5      175.72      173.53     11.30 o 
  -7  -5   5       16.56       19.66      3.29 o 
  -6  -5   5       33.36       27.21      3.59 o 
  -5  -5   5       54.84       52.92      4.30 o 
  -4  -5   5        8.23        2.12      2.70 o 
  -3  -5   5       88.01       73.73      6.68 o 
  -2  -5   5      496.89      490.72     82.94 o 
  -1  -5   5       14.50       16.03      2.30 o 
   0  -5   5       25.46       24.19      5.88 o 
   1  -5   5       15.50       18.89      2.46 o 
   2  -5   5      281.04      276.61     20.72 o 
   3  -5   5      400.48      366.86     23.29 o 
   4  -5   5      266.12      248.63      7.50 o 
   5  -5   5        0.36       -2.32      2.45 o 
  -9  -4   5        0.01        1.18      2.55 o 
  -8  -4   5        9.48       11.34      2.38 o 
  -7  -4   5      269.94      255.63      7.42 o 
  -6  -4   5        3.19        4.20      2.74 o 
  -5  -4   5       32.49       38.83      3.95 o 
  -4  -4   5       71.44       75.42      4.80 o 
  -3  -4   5       27.28       24.24      3.06 o 
  -2  -4   5       89.56       79.81      4.28 o 
  -1  -4   5      326.35      325.41     29.49 o 
   0  -4   5      467.29      453.54     36.59 o 
   1  -4   5        3.16        1.23      1.86 o 
   2  -4   5      565.42      541.58     56.51 o 
   3  -4   5      444.29      431.65     30.77 o 
   4  -4   5      105.80       95.64      4.92 o 
   5  -4   5        2.56        1.53      3.48 o 
   6  -4   5       96.77       80.90      6.11 o 
  -9  -3   5        1.91        1.59      2.02 o 
  -8  -3   5       39.77       35.69      3.27 o 
  -7  -3   5       99.40       96.87      4.19 o 
  -6  -3   5      612.16      576.26     22.83 o 
  -5  -3   5       77.86       77.28      4.19 o 
  -4  -3   5      208.58      215.10      8.56 o 
  -3  -3   5      137.36      133.40      9.59 o 
  -2  -3   5       27.50       32.40      2.20 o 
  -1  -3   5      360.87      351.45     27.79 o 
   0  -3   5        2.25        6.53      1.66 o 
   1  -3   5      110.03      110.40      8.69 o 
   2  -3   5      145.04      147.50     11.25 o 
   3  -3   5      198.61      193.05     15.98 o 
   4  -3   5      102.82      112.48     12.79 o 
   5  -3   5      256.33      228.47      7.48 o 
   6  -3   5       43.06       33.89      4.85 o 
   7  -3   5       39.96       43.18      4.64 o 
  -9  -2   5      170.60      156.48     10.28 o 
  -8  -2   5       33.24       32.37      3.07 o 
  -7  -2   5      570.64      542.77     23.66 o 
  -6  -2   5      103.28      103.06      4.89 o 
  -5  -2   5       53.35       57.07      4.22 o 
  -4  -2   5      185.09      179.35     10.45 o 
  -3  -2   5      319.61      311.76     17.35 o 
  -2  -2   5        2.43        0.00      1.95 o 
  -1  -2   5      141.17      144.91      8.91 o 
   0  -2   5        0.34        0.20      1.27 o 
   1  -2   5       50.16       62.90      6.19 o 
   2  -2   5      132.63      129.49      8.07 o 
   3  -2   5      619.95      634.23     53.77 o 
   4  -2   5      161.42      157.63      5.73 o 
   5  -2   5      296.83      281.23      7.51 o 
   6  -2   5      499.25      531.96     13.24 o 
   7  -2   5      336.90      346.42     12.90 o 
   8  -2   5       29.80       39.01      4.49 o 
  -9  -1   5        2.23       -1.20      4.34 o 
  -8  -1   5      139.20      131.21      4.90 o 
  -7  -1   5        9.75        9.43      2.35 o 
  -6  -1   5        9.11        6.58      2.16 o 
  -5  -1   5      560.87      560.40     18.88 o 
  -4  -1   5     1138.52     1129.92     89.34 o 
  -3  -1   5      521.80      584.26     23.63 o 
  -2  -1   5      457.54      524.91     37.50 o 
  -1  -1   5      217.90      208.45     16.89 o 
   0  -1   5       46.54       79.89      8.00 o 
   1  -1   5       68.29       81.29      8.05 o 
   2  -1   5      414.05      445.52     38.50 o 
   3  -1   5      125.58      134.76     12.27 o 
   4  -1   5       27.84       29.36      4.00 o 
   5  -1   5      128.27      125.87      5.33 o 
   6  -1   5        2.60        0.01      2.68 o 
   7  -1   5      196.92      202.93      7.02 o 
   8  -1   5      452.42      452.72     10.86 o 
  -9   0   5       70.62       62.27      4.88 o 
  -8   0   5        6.79        7.07      3.34 o 
  -7   0   5        0.01        1.33      1.84 o 
  -6   0   5      134.40      120.47      4.63 o 
  -5   0   5        0.19       -2.53      1.69 o 
  -4   0   5      520.02      526.25     19.84 o 
  -3   0   5      420.00      397.73     39.10 o 
  -2   0   5      692.48      717.92     45.27 o 
  -1   0   5      121.85      150.27      8.05 o 
   0   0   5      154.84      152.14     13.42 o 
   1   0   5       25.85       23.44      1.72 o 
   2   0   5      364.44      489.00     38.21 o 
   3   0   5       74.83       74.63      5.32 o 
   4   0   5      142.62      148.16     12.10 o 
   5   0   5        1.47        1.39      2.74 o 
   6   0   5      190.62      185.57      8.56 o 
   7   0   5       82.31       76.29      4.92 o 
   8   0   5       79.14       74.50      4.96 o 
   9   0   5      196.59      198.14      9.02 o 
  -9   1   5        4.03        2.27      2.71 o 
  -8   1   5        8.18       10.97      3.77 o 
  -7   1   5        7.38       12.47      2.27 o 
  -6   1   5        3.44        6.18      3.31 o 
  -5   1   5        9.72       10.55      2.22 o 
  -4   1   5        0.70        2.71      1.89 o 
  -3   1   5      209.81      200.49      7.70 o 
  -2   1   5     1699.49     1854.39     73.67 o 
  -1   1   5     1132.99     1135.73     60.32 o 
   0   1   5      487.59      445.00     34.60 o 
   1   1   5       64.61       83.53      6.39 o 
   2   1   5     1542.91     1680.48    143.51 o 
   3   1   5      119.62      117.89      8.55 o 
   4   1   5       55.98       67.90      2.30 o 
   5   1   5       97.64       88.97      4.52 o 
   6   1   5       10.50       15.75      3.33 o 
   7   1   5        0.04        0.48      2.58 o 
   8   1   5        9.68       10.12      3.13 o 
   9   1   5       12.96       10.00      3.38 o 
  -7   2   5        1.85        6.39      2.85 o 
  -6   2   5       31.02       27.17      2.60 o 
  -5   2   5        6.91        4.42      2.03 o 
  -4   2   5        2.15       -0.20      1.30 o 
  -3   2   5        2.34        2.09      1.22 o 
  -2   2   5        6.18       13.61      1.56 o 
  -1   2   5      345.50      359.37     20.30 o 
   0   2   5     1035.34     1064.36     65.16 o 
   1   2   5       36.51       26.16      1.78 o 
   2   2   5       12.20       14.71      3.55 o 
   3   2   5       81.37       98.87      4.92 o 
   4   2   5       21.00       31.78      2.89 o 
   5   2   5      108.54      126.46      4.93 o 
   6   2   5      470.29      451.95      8.78 o 
   7   2   5        0.05        1.82      2.80 o 
   8   2   5       50.92       62.50      4.79 o 
   9   2   5       67.87       73.11      5.10 o 
  -8   3   5       11.31       12.44      3.88 o 
  -7   3   5        2.25        4.45      3.08 o 
  -6   3   5       41.16       37.33      4.57 o 
  -5   3   5      167.70      165.99      6.87 o 
  -4   3   5      397.93      388.46     11.78 o 
  -3   3   5       76.34       72.38      2.49 o 
  -2   3   5       34.93       41.70      2.28 o 
  -1   3   5      292.70      273.01      5.97 o 
   0   3   5      134.69      132.75      9.69 o 
   1   3   5     2550.93     2481.36    206.21 o 
   2   3   5     3039.47     2937.94    248.24 o 
   3   3   5      832.10      765.08     16.41 o 
   4   3   5        0.14        0.99      1.54 o 
   5   3   5      179.02      162.14      8.28 o 
   6   3   5      126.26      145.31      5.52 o 
   7   3   5       31.92       32.96      5.82 o 
   8   3   5       24.93       28.75      3.95 o 
   9   3   5       90.43      100.68      5.51 o 
  10   3   5       52.73       57.40      5.39 o 
  -7   4   5       77.78       82.43      6.28 o 
  -6   4   5      120.34      112.80      6.62 o 
  -5   4   5      312.89      291.24      4.92 o 
  -4   4   5        2.98        4.40      1.62 o 
  -3   4   5        0.09       -0.91      1.41 o 
  -2   4   5      256.19      269.68      9.28 o 
  -1   4   5      374.72      383.16     14.77 o 
   0   4   5        1.10        3.79      1.41 o 
   1   4   5      273.40      283.01     24.49 o 
   2   4   5       39.68       42.69      2.25 o 
   3   4   5      427.73      424.87      7.90 o 
   4   4   5     1586.29     1500.68     25.92 o 
   5   4   5       33.51       27.67      2.37 o 
   6   4   5      301.09      288.71     18.67 o 
   7   4   5       27.46       35.96      3.92 o 
   8   4   5      361.67      369.15     18.72 o 
   9   4   5        4.81        3.16      2.96 o 
  10   4   5      116.49      128.71     13.64 o 
  -5   5   5       33.70       35.87      3.34 o 
  -4   5   5        0.31       -0.04      2.13 o 
  -3   5   5      182.70      169.17      7.50 o 
  -2   5   5      515.96      494.07     25.36 o 
  -1   5   5     1117.64     1125.29     50.26 o 
   0   5   5       32.49       36.27      2.43 o 
   1   5   5      100.15       91.63      8.35 o 
   2   5   5      284.79      278.33     13.43 o 
   3   5   5      242.73      242.77      5.40 o 
   4   5   5       33.05       37.94      2.47 o 
   5   5   5      268.17      249.12     16.15 o 
   6   5   5      132.86      121.17     10.93 o 
   7   5   5        0.08       -1.56      2.24 o 
   8   5   5       65.38       79.97     12.22 o 
   9   5   5      249.52      256.87     17.70 o 
  10   5   5        1.69       -2.80      5.77 o 
  -6   6   5      143.07      154.70      8.22 o 
  -5   6   5       92.50       92.11      8.11 o 
  -4   6   5        3.48        2.45      2.47 o 
  -3   6   5       73.59       79.72      4.39 o 
  -2   6   5     1129.47     1032.90     47.10 o 
  -1   6   5      211.01      194.01      9.25 o 
   0   6   5        0.47       -1.48      2.24 o 
   1   6   5      128.11      137.40      5.09 o 
   2   6   5        0.03        0.10      2.40 o 
   3   6   5      254.43      255.31      8.73 o 
   4   6   5      563.03      515.66     23.92 o 
   5   6   5        0.01       -1.21      2.52 o 
   6   6   5       39.41       40.49      3.33 o 
   7   6   5       61.48       69.31      7.88 o 
   8   6   5       41.20       39.39      3.92 o 
   9   6   5       42.41       57.55      4.55 o 
  10   6   5       65.06       72.78      4.94 o 
  -5   7   5        7.29        7.31      3.54 o 
  -4   7   5       32.09       40.69      4.00 o 
  -3   7   5        0.15       -3.41      2.28 o 
  -2   7   5      146.95      135.34      5.62 o 
  -1   7   5      302.54      291.22     23.86 o 
   0   7   5      242.62      237.98     15.18 o 
   1   7   5       33.36       38.65      3.86 o 
   2   7   5       48.62       43.41      3.92 o 
   3   7   5        1.13        0.33      2.63 o 
   4   7   5       16.24       23.55      3.59 o 
   5   7   5      477.18      429.26     18.21 o 
   6   7   5      123.40      110.73      5.10 o 
   7   7   5       48.60       54.69      6.74 o 
   8   7   5        0.01       -3.08      4.11 o 
   9   7   5        0.18       -4.22      3.88 o 
  10   7   5       27.92       22.38      6.05 o 
  -4   8   5        0.37        1.70      2.71 o 
  -3   8   5       64.82       62.46      5.48 o 
  -2   8   5      122.06      124.81     14.16 o 
  -1   8   5        0.98       -1.47      2.04 o 
   0   8   5       17.32       16.99      3.37 o 
   1   8   5      183.33      184.52     11.70 o 
   2   8   5      513.79      481.77     48.47 o 
   3   8   5        7.46       11.43      3.34 o 
   4   8   5      206.88      193.84      9.13 o 
   5   8   5       61.50       56.15      4.36 o 
   6   8   5       44.19       44.15      4.07 o 
   7   8   5       10.90       12.24      3.35 o 
   8   8   5       53.37       53.09      6.39 o 
   9   8   5       12.79       20.78      5.37 o 
  -3   9   5        9.26       10.73      3.21 o 
  -2   9   5       15.69       28.28      6.91 o 
  -1   9   5        2.31       -0.49      3.31 o 
   0   9   5       39.48       41.95      6.28 o 
   1   9   5       14.04       13.94      3.71 o 
   2   9   5       13.22       11.78      3.36 o 
   3   9   5      231.92      230.83     19.92 o 
   4   9   5      379.79      347.81     43.50 o 
   5   9   5       71.94       61.85      4.60 o 
   6   9   5        1.52        1.97      3.54 o 
   7   9   5       52.70       50.98      4.30 o 
   8   9   5        0.02       -3.65      3.54 o 
   9   9   5      256.68      260.08     12.22 o 
  -2  10   5       12.27       14.86      4.91 o 
  -1  10   5       18.86       22.10      3.81 o 
   0  10   5       10.26       13.21      4.00 o 
   1  10   5       48.32       54.00      9.48 o 
   2  10   5       37.62       42.08      4.55 o 
   3  10   5       65.62       60.63      4.85 o 
   4  10   5       75.79       78.98      7.19 o 
   5  10   5      216.76      205.81     21.69 o 
   6  10   5       78.16       69.31      5.99 o 
   7  10   5        0.24       -1.32      2.84 o 
   8  10   5      182.55      171.24     19.01 o 
   0  11   5       83.27       70.75      9.48 o 
   1  11   5        9.76       12.87      3.41 o 
   2  11   5        2.17        0.78      2.81 o 
   3  11   5        3.07       -0.48      3.08 o 
   4  11   5      209.43      186.66     27.97 o 
   5  11   5        4.05        4.52      3.30 o 
   6  11   5      244.77      235.48     24.43 o 
   7  11   5      110.72      107.02     16.04 o 
   4  12   5        2.86       -4.48      2.99 o 
  -5  -9   6       15.56       20.09      5.71 o 
  -4  -9   6       94.09      121.36      9.02 o 
  -3  -9   6        9.36       14.16      5.02 o 
  -2  -9   6       12.95       19.52      5.37 o 
  -7  -8   6       49.47       65.46      7.54 o 
  -6  -8   6        1.82        0.84      2.70 o 
  -5  -8   6       56.05       65.34      6.68 o 
  -4  -8   6        3.66       -3.45      2.30 o 
  -3  -8   6       25.64       25.27      4.40 o 
  -2  -8   6        0.34        0.29      2.50 o 
  -1  -8   6        6.74       10.50      4.34 o 
  -8  -7   6       67.09       68.37      4.91 o 
  -7  -7   6      102.43       95.14      5.45 o 
  -6  -7   6       99.27       89.16      8.79 o 
  -5  -7   6       98.83       88.12      6.05 o 
  -4  -7   6       25.98       34.75      4.28 o 
  -3  -7   6       49.07       46.17      6.74 o 
  -2  -7   6       20.63       23.91      3.51 o 
  -1  -7   6       38.06       39.05      8.11 o 
   0  -7   6       40.33       42.01      5.48 o 
   1  -7   6        0.91        7.84      2.42 o 
   2  -7   6      142.16      150.52      6.85 o 
   3  -7   6        5.32       11.73      6.45 o 
  -8  -6   6        7.55        9.61      3.31 o 
  -7  -6   6        8.35        9.34      2.99 o 
  -6  -6   6        8.18        4.37      2.96 o 
  -5  -6   6      209.05      183.07     16.73 o 
  -4  -6   6       87.16       90.16      5.54 o 
  -3  -6   6      492.93      450.91     72.04 o 
  -2  -6   6       39.67       47.42      7.14 o 
  -1  -6   6      233.14      239.45     35.05 o 
   0  -6   6      232.76      217.20     28.31 o 
   1  -6   6        0.57        0.13      5.71 o 
   2  -6   6       12.78       22.21      3.19 o 
   3  -6   6        3.18        4.80      3.31 o 
   4  -6   6        0.02        8.02      4.17 o 
  -9  -5   6       14.66       16.64      3.19 o 
  -8  -5   6       53.40       54.82      4.55 o 
  -7  -5   6       33.02       37.89      4.10 o 
  -6  -5   6        1.36       -3.70      2.47 o 
  -5  -5   6       40.54       42.25      4.28 o 
  -4  -5   6       49.26       44.73      5.82 o 
  -3  -5   6      524.30      459.17     57.14 o 
  -2  -5   6       89.39       83.40      4.76 o 
  -1  -5   6      286.37      287.44     53.77 o 
   0  -5   6      660.25      641.15     53.24 o 
   1  -5   6        6.14        3.22      2.39 o 
   2  -5   6      146.71      145.96     22.09 o 
   3  -5   6        7.23        5.99      2.70 o 
   4  -5   6        0.09       -2.76      2.37 o 
   5  -5   6        2.58        3.09      2.74 o 
  -9  -4   6        9.28       14.84      4.11 o 
  -8  -4   6        2.45       -1.04      2.51 o 
  -7  -4   6       21.23       22.26      3.67 o 
  -6  -4   6        0.18       -2.44      2.57 o 
  -5  -4   6       65.67       72.04      6.39 o 
  -4  -4   6       36.51       35.38      4.62 o 
  -3  -4   6        1.90       -0.78      2.41 o 
  -2  -4   6      236.83      225.88     27.12 o 
  -1  -4   6       19.96       32.51      7.93 o 
   0  -4   6      870.34      887.24     69.02 o 
   1  -4   6       73.97       78.02      5.67 o 
   2  -4   6      337.57      302.73     27.40 o 
   3  -4   6      136.26      140.37     14.84 o 
   4  -4   6        9.15        6.42      2.78 o 
   5  -4   6       26.10       19.18      3.66 o 
   6  -4   6       16.91       24.36      3.67 o 
  -9  -3   6       94.74       91.16     10.40 o 
  -8  -3   6        3.97        1.98      5.54 o 
  -7  -3   6      142.12      143.15      7.54 o 
  -6  -3   6       10.01       10.71      3.04 o 
  -5  -3   6       23.21       27.01      3.54 o 
  -4  -3   6        8.83        9.38      2.94 o 
  -3  -3   6       46.21       41.05      3.79 o 
  -2  -3   6      157.82      150.97     10.73 o 
  -1  -3   6      109.21      131.37     23.29 o 
   0  -3   6      136.04      149.95     13.71 o 
   1  -3   6       15.63       12.84      2.15 o 
   2  -3   6      131.10      132.17     13.47 o 
   3  -3   6      360.73      347.29     22.09 o 
   4  -3   6       10.33       16.05      3.27 o 
   5  -3   6       93.15       90.42      5.08 o 
   6  -3   6       82.93       83.95      5.16 o 
  -9  -2   6       64.62       72.36      9.47 o 
  -8  -2   6        6.37        5.09      2.22 o 
  -7  -2   6     1302.50     1238.09     42.87 o 
  -6  -2   6      361.51      355.49     19.41 o 
  -5  -2   6       45.45       47.37      4.03 o 
  -4  -2   6        8.71        9.26      4.97 o 
  -3  -2   6        0.81        1.74      2.32 o 
  -2  -2   6      584.03      598.99     75.69 o 
  -1  -2   6      247.87      251.26     20.61 o 
   0  -2   6       17.92       27.60      2.25 o 
   1  -2   6       21.17       17.41      2.95 o 
   2  -2   6        0.07       -0.94      1.59 o 
   3  -2   6       18.06       22.36      3.33 o 
   4  -2   6      111.27      107.08      9.53 o 
   5  -2   6        0.03        0.59      2.38 o 
   6  -2   6       72.94       75.02      4.80 o 
   7  -2   6       78.22       86.23      5.36 o 
  -9  -1   6       23.37       24.72      3.92 o 
  -8  -1   6       23.16       21.76      4.83 o 
  -7  -1   6      730.43      691.31     40.07 o 
  -6  -1   6       17.75       14.94      3.94 o 
  -5  -1   6      800.71      792.19     25.35 o 
  -4  -1   6      710.67      721.69     37.62 o 
  -3  -1   6        0.82       -1.55      2.15 o 
  -2  -1   6      718.89      767.53     75.47 o 
  -1  -1   6        4.56        6.24      2.06 o 
   0  -1   6      127.31      149.12     14.88 o 
   1  -1   6      101.58       96.70      5.38 o 
   2  -1   6      145.13      153.21     12.24 o 
   3  -1   6       48.17       49.66      3.85 o 
   4  -1   6       28.41       34.74      3.83 o 
   5  -1   6       40.13       46.41      4.08 o 
   6  -1   6        1.66        1.88      2.66 o 
   7  -1   6       86.76       96.54      5.53 o 
   8  -1   6      251.49      265.20      8.68 o 
  -8   0   6        6.82        7.39      3.25 o 
  -7   0   6        5.29        1.69      1.98 o 
  -6   0   6       32.88       39.51      3.18 o 
  -5   0   6        6.09        5.98      2.62 o 
  -4   0   6      310.47      317.72     17.24 o 
  -3   0   6       48.43       39.79      3.59 o 
  -2   0   6      539.55      552.05     67.70 o 
  -1   0   6      177.84      166.08     13.89 o 
   0   0   6       27.40       25.64      1.93 o 
   1   0   6      160.07      150.86     13.68 o 
   2   0   6       63.69       64.68      6.07 o 
   3   0   6       81.49       85.18      3.15 o 
   4   0   6      381.83      382.25     16.27 o 
   5   0   6       67.30       66.67      4.48 o 
   6   0   6        0.46       -2.91      2.66 o 
   7   0   6      201.59      213.98      7.47 o 
   8   0   6       35.30       26.04      5.59 o 
  -8   1   6       24.59       25.87      2.83 o 
  -7   1   6        3.63        2.69      2.12 o 
  -6   1   6       35.02       39.98      3.22 o 
  -5   1   6        0.42       -2.69      1.79 o 
  -4   1   6        5.38        8.75      2.76 o 
  -3   1   6       53.86       50.95      3.75 o 
  -2   1   6      172.36      176.35     11.26 o 
  -1   1   6      484.99      487.52     25.46 o 
   0   1   6      145.91      131.81      9.97 o 
   1   1   6      174.29      156.00     14.14 o 
   2   1   6      166.50      159.16      9.58 o 
   3   1   6        0.14       -0.57      1.44 o 
   4   1   6        1.65        1.33      2.58 o 
   5   1   6      101.97       94.31      4.88 o 
   6   1   6       16.27       22.08      3.70 o 
   7   1   6        4.05        2.85      2.74 o 
   8   1   6       27.39       29.57      4.30 o 
   9   1   6      136.50      156.44      7.88 o 
  -8   2   6       34.19       26.42      4.23 o 
  -7   2   6       29.26       33.91      3.44 o 
  -6   2   6       14.67       11.67      2.33 o 
  -5   2   6        2.52        3.41      2.01 o 
  -4   2   6       96.12       95.57      4.48 o 
  -3   2   6      131.24      125.10      4.46 o 
  -2   2   6        7.69       10.69      1.66 o 
  -1   2   6        4.36        4.83      1.34 o 
   0   2   6      279.55      270.85     17.43 o 
   1   2   6       36.23       32.39      2.11 o 
   2   2   6       63.92       49.41      5.56 o 
   3   2   6      999.59     1075.02    102.90 o 
   4   2   6       46.62       45.33      2.48 o 
   5   2   6       15.85       15.66      3.22 o 
   6   2   6        4.52        1.08      2.68 o 
   7   2   6       23.02       21.40      4.34 o 
   8   2   6      152.68      172.49     11.53 o 
   9   2   6       28.53       40.29      5.14 o 
  -7   3   6        1.08        0.79      1.88 o 
  -6   3   6       85.06       77.12      3.75 o 
  -5   3   6        0.00       -2.35      1.71 o 
  -4   3   6       32.47       34.52      2.86 o 
  -3   3   6       72.38       74.48      2.88 o 
  -2   3   6        1.39        1.86      1.44 o 
  -1   3   6       15.85       14.30      1.84 o 
   0   3   6      133.39      130.12     10.07 o 
   1   3   6      183.47      183.72     14.63 o 
   2   3   6      208.05      219.38     17.45 o 
   3   3   6       18.58       20.98      2.11 o 
   4   3   6        0.57       -1.33      1.62 o 
   5   3   6       27.95       29.30      3.53 o 
   6   3   6       44.31       51.17      4.27 o 
   7   3   6      118.11      111.45      6.74 o 
   8   3   6       11.14        8.88      3.18 o 
   9   3   6       13.68       14.81      3.47 o 
  -7   4   6      271.82      240.22      7.83 o 
  -6   4   6       95.89       94.28      5.59 o 
  -5   4   6        0.46        1.28      1.75 o 
  -4   4   6        2.44        1.76      1.49 o 
  -3   4   6       16.36       18.10      2.22 o 
  -2   4   6      184.81      196.37      4.27 o 
  -1   4   6        3.60        3.44      1.71 o 
   0   4   6       41.32       50.12      3.93 o 
   1   4   6       95.65       91.06      8.62 o 
   2   4   6      103.54       95.95      7.66 o 
   3   4   6      651.76      648.31      9.51 o 
   4   4   6      306.25      293.68      5.37 o 
   5   4   6      129.09      140.92      3.90 o 
   6   4   6     1580.91     1565.05    106.24 o 
   7   4   6      145.78      154.38     12.96 o 
   8   4   6      116.46      113.26      7.99 o 
   9   4   6       24.77       28.06      4.13 o 
  -6   5   6       79.89       83.34      6.39 o 
  -5   5   6       94.65      103.32      6.96 o 
  -4   5   6       60.08       63.24      3.67 o 
  -3   5   6        8.50       10.77      3.43 o 
  -2   5   6        6.73        7.93      2.41 o 
  -1   5   6        2.56        3.91      1.74 o 
   0   5   6       74.12       88.48      4.98 o 
   1   5   6      101.00       90.43      9.76 o 
   2   5   6       51.16       39.98      2.59 o 
   3   5   6      758.92      726.56     26.51 o 
   4   5   6      149.35      137.03      3.82 o 
   5   5   6       93.46       97.83      4.12 o 
   6   5   6      186.87      181.78      8.91 o 
   7   5   6      115.38      127.55      9.88 o 
   8   5   6      104.47      100.33      5.31 o 
   9   5   6      113.91      126.74     12.10 o 
  -5   6   6        2.80        0.23      4.00 o 
  -4   6   6      294.17      291.28      9.82 o 
  -3   6   6      314.92      301.52     10.79 o 
  -2   6   6       19.76       19.29      2.89 o 
  -1   6   6      462.90      460.85      8.68 o 
   0   6   6       90.59       93.45      4.52 o 
   1   6   6       28.35       31.67      4.22 o 
   2   6   6       10.43       11.83      2.94 o 
   3   6   6        1.37       -0.33      2.46 o 
   4   6   6      363.83      321.07     18.27 o 
   5   6   6       59.75       53.00      6.56 o 
   6   6   6       31.63       31.68      5.25 o 
   7   6   6       73.73       69.19      6.74 o 
   8   6   6        0.00       -0.92      2.43 o 
   9   6   6       12.76       24.96      7.36 o 
  -5   7   6        0.02       -2.97      4.45 o 
  -4   7   6       24.04       29.17      4.57 o 
  -3   7   6        0.13       -2.52      4.34 o 
  -2   7   6        0.01       -0.30      2.14 o 
  -1   7   6     1918.35     1833.54     94.42 o 
   0   7   6      461.21      424.04      8.66 o 
   1   7   6      186.07      195.88      9.70 o 
   2   7   6      401.20      395.24     19.98 o 
   3   7   6        0.03       -1.06      4.34 o 
   4   7   6        1.76       -1.39      2.53 o 
   5   7   6       36.71       35.51      3.96 o 
   6   7   6      216.48      189.49      8.33 o 
   7   7   6      141.17      138.37      8.56 o 
   8   7   6       49.27       55.03      7.42 o 
   9   7   6       49.85       60.62      7.76 o 
  -4   8   6        1.11        2.18      8.62 o 
  -3   8   6        8.14       14.16      3.71 o 
  -2   8   6      390.37      358.57     22.32 o 
  -1   8   6       88.18       79.50      4.82 o 
   0   8   6        1.23       -2.45      2.17 o 
   1   8   6        7.58        6.73      4.28 o 
   2   8   6       18.57       14.63      3.71 o 
   3   8   6       28.87       34.76      3.95 o 
   4   8   6      248.98      230.41     13.93 o 
   5   8   6        1.00        0.78      2.66 o 
   6   8   6        8.18        4.40      2.91 o 
   7   8   6        0.01       -1.03      4.11 o 
   8   8   6      170.16      155.16      9.59 o 
   9   8   6       49.55       63.59      7.99 o 
  -2   9   6        1.64        1.23      4.00 o 
  -1   9   6       59.96       61.29      4.77 o 
   0   9   6        0.63       -3.28      2.53 o 
   1   9   6       47.45       52.03      4.52 o 
   2   9   6       21.84       22.50      6.91 o 
   3   9   6       68.27       66.75      5.77 o 
   4   9   6      138.78      133.14     12.33 o 
   5   9   6       21.43       24.67      3.83 o 
   6   9   6       15.82       12.59      5.02 o 
   7   9   6       51.34       51.48     10.10 o 
   8   9   6       44.67       51.49      7.31 o 
  -1  10   6       62.06       59.80      4.82 o 
   0  10   6      116.26      119.27     11.82 o 
   1  10   6       36.01       42.55      7.71 o 
   2  10   6        0.94       -0.39      2.62 o 
   3  10   6       34.04       38.80      4.51 o 
   4  10   6       33.53       39.64      7.54 o 
   5  10   6        1.13       -0.76      2.74 o 
   6  10   6       46.27       49.54      4.50 o 
   7  10   6       18.60       13.27      3.71 o 
   8  10   6       18.80       18.50      5.48 o 
   1  11   6       33.82       32.26      4.51 o 
   2  11   6       15.91       16.98      3.95 o 
   3  11   6        8.42       10.10      3.37 o 
   4  11   6        4.14        9.64      3.29 o 
   5  11   6       12.25       13.45      8.16 o 
   6  11   6        0.22       -3.48      3.65 o 
  -5  -8   7      123.06      120.75     19.35 o 
  -4  -8   7       32.06       33.85      6.22 o 
  -3  -8   7        2.34        7.90      3.06 o 
  -2  -8   7        4.19        7.14      4.40 o 
  -1  -8   7       27.15       29.57      4.45 o 
  -7  -7   7       18.41       31.86     11.19 o 
  -6  -7   7        1.52        2.23      2.93 o 
  -5  -7   7       62.33       60.60      4.88 o 
  -4  -7   7      145.64      164.03     20.15 o 
  -3  -7   7       26.60       29.20      7.93 o 
  -2  -7   7        9.48       16.38      3.39 o 
  -1  -7   7        7.36        8.16      2.83 o 
   0  -7   7        0.42        1.94      3.88 o 
   1  -7   7       12.82       19.52      4.57 o 
  -7  -6   7        4.34        2.30      3.01 o 
  -6  -6   7        5.33        4.99      3.14 o 
  -5  -6   7       36.56       20.92      5.37 o 
  -4  -6   7       13.24       18.48      7.82 o 
  -3  -6   7      259.03      233.06     38.93 o 
  -2  -6   7      102.11      107.96     20.84 o 
  -1  -6   7      168.54      173.86     30.08 o 
   0  -6   7        1.05       -1.37      4.22 o 
   1  -6   7       29.00       31.17      5.82 o 
   2  -6   7        1.01        2.41      2.18 o 
   3  -6   7       38.92       49.87      4.18 o 
  -8  -5   7       11.85       14.69      3.23 o 
  -7  -5   7       90.87       92.06      7.25 o 
  -6  -5   7      186.29      173.80     12.62 o 
  -5  -5   7       37.60       43.99      4.11 o 
  -4  -5   7      254.57      247.76     30.08 o 
  -3  -5   7       77.40       68.31      9.70 o 
  -2  -5   7        9.40        6.93      2.74 o 
  -1  -5   7        7.58       12.05      2.91 o 
   0  -5   7      380.93      402.43     57.48 o 
   1  -5   7      249.94      209.85      9.93 o 
   2  -5   7      117.03      124.03     10.22 o 
   3  -5   7       19.83       28.83      6.28 o 
   4  -5   7       47.46       52.46      5.25 o 
  -8  -4   7       60.06       66.34     11.59 o 
  -7  -4   7        0.15        0.19      2.74 o 
  -6  -4   7        0.05        0.66      4.68 o 
  -5  -4   7       33.51       43.78      7.08 o 
  -4  -4   7      284.35      257.65     36.25 o 
  -3  -4   7      304.33      296.36     39.16 o 
  -2  -4   7        2.93       -1.11      2.61 o 
  -1  -4   7       62.13       71.37     15.41 o 
   0  -4   7      103.91      119.33     15.07 o 
   1  -4   7        3.84        5.96      2.47 o 
   2  -4   7       89.40       86.41      7.31 o 
   3  -4   7       29.29       29.56      3.63 o 
   4  -4   7        2.78        1.91      2.68 o 
   5  -4   7       95.19      105.47      6.68 o 
  -8  -3   7      140.62      138.44      9.25 o 
  -7  -3   7       89.85       89.43      5.09 o 
  -6  -3   7      308.98      312.44     29.86 o 
  -5  -3   7       66.78       60.22      5.82 o 
  -4  -3   7       13.06       13.67      3.12 o 
  -3  -3   7       90.30       79.22      9.36 o 
  -2  -3   7      125.65      119.22     15.53 o 
  -1  -3   7       21.58       24.69      5.65 o 
   0  -3   7      159.34      156.33     20.04 o 
   1  -3   7       62.34       67.97      6.64 o 
   2  -3   7      103.98      112.04      8.45 o 
   3  -3   7       80.75       76.63      7.76 o 
   4  -3   7       34.46       35.09      4.68 o 
   5  -3   7       19.37       29.13      4.10 o 
   6  -3   7       48.80       54.73      5.13 o 
  -8  -2   7        0.11       -0.44      2.97 o 
  -7  -2   7      113.57      119.13      8.85 o 
  -6  -2   7        8.92        7.40      2.91 o 
  -5  -2   7      223.14      215.92     14.10 o 
  -4  -2   7      335.85      320.54     20.84 o 
  -3  -2   7       38.21       43.58      4.05 o 
  -2  -2   7      223.91      219.80     23.35 o 
  -1  -2   7        1.30       -0.94      2.41 o 
   0  -2   7      233.53      213.86     41.04 o 
   1  -2   7       23.14       26.89      2.92 o 
   2  -2   7      382.80      367.07     44.58 o 
   3  -2   7      172.27      177.24     12.39 o 
   4  -2   7       37.44       32.39      3.83 o 
   5  -2   7      101.42       82.08      5.00 o 
   6  -2   7       10.84        7.73      3.11 o 
   7  -2   7       24.19       36.23      4.48 o 
  -8  -1   7      146.39      141.68     14.39 o 
  -7  -1   7       34.60       34.49      4.14 o 
  -6  -1   7      140.02      136.47     10.10 o 
  -5  -1   7        1.86       -1.24      2.51 o 
  -4  -1   7        7.69        4.69      2.85 o 
  -3  -1   7      417.82      414.42     45.61 o 
  -2  -1   7      371.48      362.46     44.64 o 
  -1  -1   7      417.54      442.07     80.95 o 
   0  -1   7       38.90       46.26      3.50 o 
   1  -1   7        4.25        2.63      1.76 o 
   2  -1   7      159.45      162.93     15.77 o 
   3  -1   7      297.76      265.43     22.43 o 
   4  -1   7       14.26        8.99      2.98 o 
   5  -1   7      212.29      192.02      6.85 o 
   6  -1   7       10.78       20.08      3.62 o 
   7  -1   7        0.42       -3.38      2.65 o 
  -8   0   7       15.59       25.62     10.26 o 
  -7   0   7      158.36      156.22     12.44 o 
  -6   0   7       24.69       29.45      5.94 o 
  -5   0   7       13.55        8.36      3.54 o 
  -4   0   7      101.45      108.95      9.25 o 
  -3   0   7      109.94      113.52      7.71 o 
  -2   0   7      389.82      389.05     43.90 o 
  -1   0   7      680.54      698.33    110.46 o 
   0   0   7      120.02      112.69      7.02 o 
   1   0   7       30.01       34.04      2.52 o 
   2   0   7        0.14       -1.88      1.53 o 
   3   0   7      356.73      338.59     19.87 o 
   4   0   7      225.39      215.23     11.82 o 
   5   0   7       39.20       37.22      4.03 o 
   6   0   7       48.65       56.33      4.52 o 
   7   0   7      275.82      285.73      8.51 o 
   8   0   7        0.03       -4.45      2.97 o 
  -8   1   7       23.03       23.40      2.95 o 
  -7   1   7       79.19       86.34      5.17 o 
  -6   1   7       30.72       33.00      3.78 o 
  -5   1   7      266.69      259.10     19.75 o 
  -4   1   7      644.58      651.64     31.17 o 
  -3   1   7       41.94       55.28      4.14 o 
  -2   1   7      426.15      427.87     47.44 o 
  -1   1   7      107.18      111.33     12.27 o 
   0   1   7      163.86      149.39     10.80 o 
   1   1   7       82.73       79.61      7.76 o 
   2   1   7      109.35      117.39      9.18 o 
   3   1   7       91.48       89.40      5.89 o 
   4   1   7        0.22       -3.18      3.08 o 
   5   1   7      289.19      270.10      7.26 o 
   6   1   7        9.59        8.93      3.09 o 
   7   1   7       70.03       80.98      5.20 o 
   8   1   7      176.74      177.14      8.22 o 
  -7   2   7       44.56       46.59      3.49 o 
  -6   2   7        3.74        1.36      2.44 o 
  -5   2   7        0.18        0.83      2.34 o 
  -4   2   7      402.00      389.82     28.14 o 
  -3   2   7       49.10       49.64      3.85 o 
  -2   2   7      454.04      452.23     54.86 o 
  -1   2   7       17.01       14.57      1.82 o 
   0   2   7       11.52       11.28      1.83 o 
   1   2   7       82.07       86.31      8.53 o 
   2   2   7      167.22      144.28     13.10 o 
   3   2   7      162.60      170.83     12.09 o 
   4   2   7      155.76      145.82     10.33 o 
   5   2   7       70.20       75.93      4.60 o 
   6   2   7       36.03       44.51      4.30 o 
   7   2   7       39.08       50.35      4.64 o 
   8   2   7        7.88        8.22      3.17 o 
  -7   3   7       35.90       44.17      5.25 o 
  -6   3   7       32.03       37.17      3.27 o 
  -5   3   7       70.51       72.61      5.59 o 
  -4   3   7       19.22       17.67      3.04 o 
  -3   3   7       35.18       41.09      6.11 o 
  -2   3   7      535.41      518.10     39.67 o 
  -1   3   7      557.52      567.76     33.10 o 
   0   3   7      476.21      458.74     38.18 o 
   1   3   7       40.74       33.29      2.49 o 
   2   3   7     1418.13     1451.21    127.58 o 
   3   3   7       81.98       88.95      6.03 o 
   4   3   7       34.95       37.86      2.86 o 
   5   3   7      103.00      100.70      4.92 o 
   6   3   7        0.12       -0.44      2.41 o 
   7   3   7       57.04       59.89      7.19 o 
   8   3   7        7.04        3.84      2.88 o 
   9   3   7        1.42        5.02      3.06 o 
  -6   4   7       30.12       33.51      3.46 o 
  -5   4   7        4.76        7.15      2.78 o 
  -4   4   7       76.88       72.42      6.34 o 
  -3   4   7       58.59       50.55      3.77 o 
  -2   4   7       32.81       30.11      3.52 o 
  -1   4   7        4.09        3.54      1.86 o 
   0   4   7      283.60      284.08     22.98 o 
   1   4   7       17.28       19.72      2.25 o 
   2   4   7      505.03      472.94     42.13 o 
   3   4   7       51.07       45.55      3.47 o 
   4   4   7      147.99      142.12      4.10 o 
   5   4   7      143.84      144.33      5.44 o 
   6   4   7      129.84      128.07      6.05 o 
   7   4   7       23.80       27.19      3.90 o 
   8   4   7       10.97       11.89      3.34 o 
   9   4   7       10.08       16.93      4.00 o 
  -6   5   7       60.90       52.18      5.59 o 
  -5   5   7       17.37       10.96      4.00 o 
  -4   5   7       86.45       88.82      6.96 o 
  -3   5   7      115.85      118.74      7.54 o 
  -2   5   7       47.19       49.95      4.57 o 
  -1   5   7       22.93       29.65      3.24 o 
   0   5   7      118.23      123.24      4.66 o 
   1   5   7       63.20       71.88      3.19 o 
   2   5   7      270.30      253.67     14.51 o 
   3   5   7      271.50      254.27      9.39 o 
   4   5   7       10.85        8.26      2.13 o 
   5   5   7      155.25      153.02      5.38 o 
   6   5   7        8.75        9.26      5.08 o 
   7   5   7        0.56        2.59      2.54 o 
   8   5   7        3.20        2.96      3.82 o 
   9   5   7       52.63       66.12      5.77 o 
  -4   6   7        0.28        0.91      3.54 o 
  -3   6   7        0.96       -1.64      2.13 o 
  -2   6   7        3.82        4.58      3.03 o 
  -1   6   7       53.41       67.96      5.02 o 
   0   6   7       39.52       36.18      3.54 o 
   1   6   7        3.80        1.18      2.36 o 
   2   6   7        0.13       -1.00      2.25 o 
   3   6   7       21.36       25.40      3.38 o 
   4   6   7      385.70      359.90      7.83 o 
   5   6   7      214.22      196.91     12.56 o 
   6   6   7      425.99      409.64     13.24 o 
   7   6   7        6.82        5.71      4.57 o 
   8   6   7      150.12      145.91      9.25 o 
   9   6   7       30.99       30.83      6.17 o 
  -4   7   7       25.61       31.74      6.28 o 
  -3   7   7        7.32       12.41      5.02 o 
  -2   7   7       92.71       83.31     14.10 o 
  -1   7   7      409.57      380.61     23.18 o 
   0   7   7       39.34       41.68      3.70 o 
   1   7   7       53.41       57.11      4.03 o 
   2   7   7      164.73      158.13     13.13 o 
   3   7   7       90.62       85.50      5.42 o 
   4   7   7       14.82       17.59      3.31 o 
   5   7   7        1.00       -1.03      2.50 o 
   6   7   7      106.64       95.57      6.56 o 
   7   7   7       28.39       33.57      6.05 o 
   8   7   7       43.28       50.92      6.96 o 
   9   7   7      121.04      122.62      9.13 o 
  -3   8   7       91.83      105.67      5.46 o 
  -2   8   7      880.89      819.88     47.84 o 
  -1   8   7        7.09       10.84      6.17 o 
   0   8   7        0.98        0.26      2.53 o 
   1   8   7       36.74       34.14      3.92 o 
   2   8   7        0.84       -0.94      2.38 o 
   3   8   7      122.66      123.52      9.65 o 
   4   8   7      283.35      268.71     22.89 o 
   5   8   7        6.28        4.32      3.03 o 
   6   8   7        2.17        0.32      2.58 o 
   7   8   7        2.70        6.74      4.57 o 
   8   8   7       64.47       61.99      7.08 o 
  -2   9   7        3.43        4.31      5.65 o 
  -1   9   7      253.38      254.30     14.21 o 
   0   9   7      172.50      170.73     12.90 o 
   1   9   7       82.11       79.11      4.89 o 
   2   9   7       59.22       61.93      4.63 o 
   3   9   7       62.14       58.30      4.55 o 
   4   9   7       11.74        6.58      3.09 o 
   5   9   7       77.22       78.38      7.36 o 
   6   9   7       33.26       37.88      8.16 o 
   7   9   7      101.55      110.40      8.56 o 
   8   9   7       50.91       49.44      7.19 o 
   0  10   7       19.96       25.96      4.11 o 
   1  10   7       28.09       33.77      8.85 o 
   2  10   7      168.08      159.43     17.70 o 
   3  10   7        0.09       -0.92      2.82 o 
   4  10   7      150.09      146.96     15.98 o 
   5  10   7        1.19        0.31      2.76 o 
   6  10   7        2.95        6.98      5.19 o 
   7  10   7        0.67        2.92      2.63 o 
   2  11   7       23.35       32.47     10.56 o 
   3  11   7       30.95       43.20      8.79 o 
   4  11   7      175.03      165.29     11.47 o 
   5  11   7       50.86       58.20      4.86 o 
  -5  -7   8        1.93       -0.90      2.82 o 
  -4  -7   8       92.37       91.22     10.50 o 
  -3  -7   8       88.94       98.53     16.90 o 
  -2  -7   8       48.74       57.15      4.68 o 
  -1  -7   8       13.52       10.96      4.22 o 
   0  -7   8        6.83        2.51      4.00 o 
  -6  -6   8       60.40       73.73     12.79 o 
  -5  -6   8      208.34      208.32     36.53 o 
  -4  -6   8       80.80       82.59     13.36 o 
  -3  -6   8       11.62       17.02      3.82 o 
  -2  -6   8       13.58        9.96      3.18 o 
  -1  -6   8        5.82        9.39      8.96 o 
   0  -6   8        0.02       -2.74      4.45 o 
   1  -6   8       10.53       12.44      4.57 o 
   2  -6   8        1.17       -4.80      3.20 o 
  -7  -5   8        9.86       11.57      3.51 o 
  -6  -5   8        9.51        7.38      3.37 o 
  -5  -5   8      135.17      128.18     20.78 o 
  -4  -5   8       49.37       66.67      6.39 o 
  -3  -5   8      102.80      102.08     19.29 o 
  -2  -5   8       87.43       90.01     15.64 o 
  -1  -5   8       18.92       24.96      4.22 o 
   0  -5   8      185.10      147.28      8.91 o 
   1  -5   8        2.95        6.17      4.68 o 
   2  -5   8        8.10        8.11      4.57 o 
   3  -5   8       54.14       68.05      6.85 o 
  -7  -4   8       55.79       61.83      4.99 o 
  -6  -4   8      170.20      157.11     17.13 o 
  -5  -4   8        0.31        2.32      2.91 o 
  -4  -4   8       72.71       79.74      5.99 o 
  -3  -4   8      428.96      391.23     60.11 o 
  -2  -4   8       61.29       70.69     11.59 o 
  -1  -4   8      448.53      461.51     97.79 o 
   0  -4   8      357.67      332.98     66.68 o 
   1  -4   8        0.51        3.31      4.00 o 
   2  -4   8      133.77      116.45      8.22 o 
   3  -4   8        0.24        0.84      3.94 o 
   4  -4   8        0.28        1.13      2.68 o 
  -7  -3   8        4.39        1.67      2.91 o 
  -6  -3   8        0.03       -0.11      2.62 o 
  -5  -3   8      141.31      134.24     11.53 o 
  -4  -3   8      649.57      620.40     71.30 o 
  -3  -3   8      123.62      110.53     11.47 o 
  -2  -3   8      151.65      158.02     20.89 o 
  -1  -3   8       69.95       69.67     10.79 o 
   0  -3   8      930.26      870.13    161.04 o 
   1  -3   8      278.33      223.77     10.05 o 
   2  -3   8      306.21      293.53     11.76 o 
   3  -3   8        0.21       -1.59      2.91 o 
   4  -3   8       55.13       63.67      5.02 o 
   5  -3   8        6.78       13.16      3.26 o 
  -7  -2   8        1.29        0.45      3.88 o 
  -6  -2   8       20.57       22.06      3.91 o 
  -5  -2   8       14.50       14.43      3.36 o 
  -4  -2   8      261.60      242.39     19.01 o 
  -3  -2   8      396.81      400.25     53.20 o 
  -2  -2   8       15.13       19.20      3.45 o 
  -1  -2   8      345.27      339.24     62.74 o 
   0  -2   8      479.12      486.29     99.50 o 
   1  -2   8       81.47       86.93     14.21 o 
   2  -2   8      523.48      441.63     62.22 o 
   3  -2   8      306.26      298.20     41.33 o 
   4  -2   8        1.65        0.25      2.50 o 
   5  -2   8       37.05       39.79      4.44 o 
   6  -2   8       26.87       33.83     11.99 o 
  -7  -1   8      156.74      166.00     12.04 o 
  -6  -1   8       71.98       82.04     10.62 o 
  -5  -1   8      247.00      231.49     21.41 o 
  -4  -1   8      234.40      239.61     27.17 o 
  -3  -1   8        1.30        0.52      2.79 o 
  -2  -1   8      264.97      255.05     30.65 o 
  -1  -1   8      148.57      146.10     23.58 o 
   0  -1   8       11.33       14.12      3.18 o 
   1  -1   8      280.41      283.95     40.19 o 
   2  -1   8        0.32       -0.73      2.56 o 
   3  -1   8      477.32      425.07     37.62 o 
   4  -1   8       96.49      100.16      6.79 o 
   5  -1   8      186.78      179.65      6.73 o 
   6  -1   8       57.81       58.95      4.64 o 
  -7   0   8      487.58      443.54     45.84 o 
  -6   0   8       60.06       65.59      5.59 o 
  -5   0   8       22.83       23.77      3.70 o 
  -4   0   8       58.19       62.84      4.50 o 
  -3   0   8      419.84      419.52     61.54 o 
  -2   0   8       14.54       12.19      3.20 o 
  -1   0   8       14.43       16.71      3.15 o 
   0   0   8       35.34       35.01      3.67 o 
   1   0   8      118.70      107.31      8.39 o 
   2   0   8       62.02       56.91      3.70 o 
   3   0   8       23.89       26.53      3.47 o 
   4   0   8        0.00        0.53      2.62 o 
   5   0   8        3.86        1.64      2.90 o 
   6   0   8       92.58       95.99      6.56 o 
   7   0   8       20.17       19.58      3.89 o 
  -7   1   8      319.55      288.52     16.16 o 
  -6   1   8       79.43       80.82     10.22 o 
  -5   1   8      149.61      152.96      6.21 o 
  -4   1   8      355.67      354.79     15.01 o 
  -3   1   8        0.36       -4.00      4.11 o 
  -2   1   8      273.09      294.34     24.89 o 
  -1   1   8      277.96      257.42     41.56 o 
   0   1   8      120.97      103.91     18.32 o 
   1   1   8      123.53      116.61     10.67 o 
   2   1   8      273.07      271.53     25.90 o 
   3   1   8      124.78      108.75     13.30 o 
   4   1   8        0.03       -1.08      2.58 o 
   5   1   8        2.25       -0.61      2.58 o 
   6   1   8        5.56        1.81      6.39 o 
   7   1   8       88.96       86.05      5.45 o 
  -7   2   8       11.40        8.76      3.13 o 
  -6   2   8       14.03       14.64      3.25 o 
  -5   2   8        9.96       10.84      7.76 o 
  -4   2   8      102.29      107.58      6.79 o 
  -3   2   8        0.40        0.61      2.55 o 
  -2   2   8      393.60      401.08     40.76 o 
  -1   2   8      134.82      138.25     15.93 o 
   0   2   8      302.55      288.50     42.81 o 
   1   2   8     1147.59     1093.06    101.83 o 
   2   2   8       34.22       36.26      2.72 o 
   3   2   8       57.90       61.10      3.08 o 
   4   2   8      183.58      184.16      8.62 o 
   5   2   8       45.10       52.23      4.44 o 
   6   2   8       42.36       49.20      4.52 o 
   7   2   8       93.13      103.39      5.69 o 
   8   2   8        0.62       -2.77      3.60 o 
  -6   3   8       81.90       87.88      5.04 o 
  -5   3   8       38.57       40.97      4.45 o 
  -4   3   8        1.75       -0.69      2.73 o 
  -3   3   8       30.33       34.41      3.83 o 
  -2   3   8       17.90       24.45      3.82 o 
  -1   3   8      138.12      142.57     14.44 o 
   0   3   8        1.09       -0.62      1.61 o 
   1   3   8      125.64      120.59     10.38 o 
   2   3   8      878.00      873.20     68.61 o 
   3   3   8      231.07      222.13     18.91 o 
   4   3   8       21.25       26.01      3.51 o 
   5   3   8      102.15      101.69      5.05 o 
   6   3   8        0.79       -3.27      2.36 o 
   7   3   8      147.67      169.56     10.45 o 
   8   3   8      101.83       91.62      6.56 o 
  -6   4   8        9.84       16.10      4.45 o 
  -5   4   8        0.88        2.85      2.70 o 
  -4   4   8       41.77       50.25      4.26 o 
  -3   4   8       75.40       82.68      4.84 o 
  -2   4   8       58.90       57.08      7.36 o 
  -1   4   8       33.07       33.44      8.33 o 
   0   4   8      141.89      151.96      9.01 o 
   1   4   8        2.20        0.15      1.90 o 
   2   4   8       11.40       10.50      2.22 o 
   3   4   8     1155.76     1184.71     97.14 o 
   4   4   8     1489.33     1398.39     48.22 o 
   5   4   8       64.97       70.41      4.44 o 
   6   4   8        3.39        4.35      3.14 o 
   7   4   8      118.21      128.44     14.33 o 
   8   4   8       37.36       53.14      9.02 o 
  -5   5   8       33.73       43.04      6.05 o 
  -4   5   8       28.36       26.83      5.37 o 
  -3   5   8       16.84       17.01      4.80 o 
  -2   5   8        0.02       -4.62      3.08 o 
  -1   5   8       69.39       77.66      3.88 o 
   0   5   8      328.37      329.18     12.16 o 
   1   5   8        8.18        6.14      2.85 o 
   2   5   8      160.71      171.82     16.67 o 
   3   5   8       70.02       64.32      3.29 o 
   4   5   8       21.44       20.26      2.60 o 
   5   5   8      475.38      474.62     12.50 o 
   6   5   8      418.44      427.83     35.68 o 
   7   5   8        4.64       10.13      3.09 o 
   8   5   8       27.80       30.62      4.05 o 
  -4   6   8       98.95       90.54      7.42 o 
  -3   6   8       62.88       55.94      6.39 o 
  -2   6   8        2.26        0.00      4.11 o 
  -1   6   8       14.82       16.24      2.71 o 
   0   6   8        8.65        3.78      2.25 o 
   1   6   8       13.20       11.49      2.76 o 
   2   6   8      349.79      327.84     18.15 o 
   3   6   8       11.20       17.30      3.25 o 
   4   6   8        0.04       -2.28      2.45 o 
   5   6   8      570.04      560.68     11.36 o 
   6   6   8      572.81      584.90     15.98 o 
   7   6   8        7.97        6.17      4.57 o 
   8   6   8      120.54      126.27      9.02 o 
  -4   7   8       85.23       96.82      7.99 o 
  -3   7   8      117.05      127.30      9.02 o 
  -2   7   8       50.14       53.32      7.08 o 
  -1   7   8       50.84       58.94      6.34 o 
   0   7   8       60.97       63.26      4.25 o 
   1   7   8        9.48        5.44      2.49 o 
   2   7   8        0.59       -0.57      2.37 o 
   3   7   8       91.34       88.02      5.71 o 
   4   7   8       10.53       11.10      2.94 o 
   5   7   8      311.23      315.28     14.39 o 
   6   7   8       28.49       38.13      6.05 o 
   7   7   8      246.40      235.88     10.96 o 
   8   7   8      119.74      115.88      8.45 o 
  -2   8   8       13.85       32.06      3.77 o 
  -1   8   8       66.13       64.08      4.45 o 
   0   8   8       13.90       12.57      2.83 o 
   1   8   8       53.08       51.59      4.80 o 
   2   8   8       35.51       40.35      4.24 o 
   3   8   8        0.85       -1.58      2.45 o 
   4   8   8       64.19       60.48      4.91 o 
   5   8   8       32.57       31.30      3.97 o 
   6   8   8        0.29       -1.71      2.97 o 
   7   8   8      219.25      197.97     10.62 o 
   8   8   8      178.15      180.16     10.50 o 
  -1   9   8     1027.35      938.75     66.68 o 
   0   9   8       11.51        8.03      2.78 o 
   1   9   8       25.42       31.17      3.92 o 
   2   9   8      160.64      156.50     13.47 o 
   3   9   8      107.13      103.62     10.05 o 
   4   9   8        9.16        5.10      3.01 o 
   5   9   8        0.94       -3.26      2.94 o 
   6   9   8       30.39       34.28      7.71 o 
   7   9   8       22.89       30.83      6.28 o 
   1  10   8        7.15       12.38      3.34 o 
   2  10   8       58.77       65.08      6.17 o 
   3  10   8        7.92        5.93      6.11 o 
   4  10   8      156.11      142.12     15.87 o 
   5  10   8       63.33       66.19      9.99 o 
   6  10   8       35.63       45.02      4.31 o 
  -4  -6   9       76.83       76.84     13.87 o 
  -3  -6   9       37.78       45.01      5.02 o 
  -2  -6   9      107.21      114.74     19.92 o 
  -1  -6   9        1.02        0.91      4.22 o 
   0  -6   9        5.63        1.37      4.00 o 
  -5  -5   9        6.59        6.88      3.33 o 
  -4  -5   9       43.56       58.36     11.36 o 
  -3  -5   9       31.12       38.25      6.51 o 
  -2  -5   9      118.71      128.77     19.58 o 
  -1  -5   9      129.99      130.28     28.20 o 
   0  -5   9      145.77      125.02      8.91 o 
   1  -5   9       40.85       38.70      6.51 o 
   2  -5   9        0.16        6.05      4.57 o 
  -6  -4   9        0.22       -1.73      2.96 o 
  -5  -4   9        4.63        9.33      3.41 o 
  -4  -4   9       61.79       55.46      6.51 o 
  -3  -4   9        0.01       -1.65      3.54 o 
  -2  -4   9        1.79       -3.70      2.80 o 
  -1  -4   9       86.38       97.14     15.87 o 
   0  -4   9        2.30        2.06      4.68 o 
   1  -4   9       56.01       40.30      6.62 o 
   2  -4   9       15.57       22.83      5.71 o 
   3  -4   9        3.89        4.34      3.88 o 
  -6  -3   9        9.52        7.30      3.60 o 
  -5  -3   9       62.10       54.74      9.19 o 
  -4  -3   9      132.17      132.37     20.55 o 
  -3  -3   9        2.98        1.86      2.91 o 
  -2  -3   9       12.14       14.15      3.48 o 
  -1  -3   9       17.68       14.75      3.18 o 
   0  -3   9       40.42       50.50      7.08 o 
   1  -3   9      278.00      242.16     11.19 o 
   2  -3   9      208.51      189.18     10.39 o 
   3  -3   9       32.59       27.17      5.94 o 
   4  -3   9       58.35       54.12      6.17 o 
  -7  -2   9        7.28       12.81      3.31 o 
  -6  -2   9        0.01        1.71      2.57 o 
  -5  -2   9        6.37        3.99      2.88 o 
  -4  -2   9        2.21        1.72      2.64 o 
  -3  -2   9        0.24       -1.34      2.43 o 
  -2  -2   9        1.49        1.96      2.75 o 
  -1  -2   9      208.53      209.82     33.74 o 
   0  -2   9       62.59       67.75      7.02 o 
   1  -2   9      121.30       92.36      7.88 o 
   2  -2   9       25.64       29.34      5.48 o 
   3  -2   9       79.18       74.78      7.31 o 
   4  -2   9       62.47       58.27      4.42 o 
   5  -2   9       90.49       97.10     10.50 o 
  -7  -1   9        4.58       10.18      3.24 o 
  -6  -1   9      183.18      186.69     11.30 o 
  -5  -1   9       93.72       88.96     12.44 o 
  -4  -1   9       13.36       12.90      4.62 o 
  -3  -1   9       12.29       10.36      5.19 o 
  -2  -1   9      114.73      111.07     16.10 o 
  -1  -1   9        0.03        1.98      2.52 o 
   0  -1   9      347.06      348.03     65.19 o 
   1  -1   9       34.44       36.92      3.50 o 
   2  -1   9      218.62      187.47      9.82 o 
   3  -1   9       13.11       15.60      3.60 o 
   4  -1   9        0.87       -1.30      2.57 o 
   5  -1   9       56.31       55.53      6.17 o 
   6  -1   9       21.15       22.07      4.74 o 
  -6   0   9        2.06       -3.77      2.51 o 
  -5   0   9       74.14       80.31      8.56 o 
  -4   0   9      430.51      415.12     38.30 o 
  -3   0   9      196.26      212.67     16.50 o 
  -2   0   9       26.07       31.85      5.99 o 
  -1   0   9      435.98      420.74     77.29 o 
   0   0   9      118.34      124.12     23.63 o 
   1   0   9       16.61       24.34      4.91 o 
   2   0   9      316.81      258.82     10.96 o 
   3   0   9      191.82      182.54      8.91 o 
   4   0   9       32.08       43.15      4.29 o 
   5   0   9      168.45      152.11      6.33 o 
   6   0   9        7.56        4.75      5.88 o 
  -6   1   9        1.49       -2.26      3.54 o 
  -5   1   9        8.44        7.50      2.74 o 
  -4   1   9       59.49       54.51      5.54 o 
  -3   1   9       53.25       56.87      4.60 o 
  -2   1   9      115.57      117.25      9.25 o 
  -1   1   9       86.55       95.75     14.79 o 
   0   1   9       13.34       14.73      3.04 o 
   1   1   9      517.83      525.43     93.73 o 
   2   1   9       51.88       59.27      6.34 o 
   3   1   9      166.33      150.23     10.79 o 
   4   1   9       42.62       40.53      4.11 o 
   5   1   9      370.35      342.15      8.79 o 
   6   1   9      249.21      267.82      8.27 o 
   7   1   9       22.04       26.19      4.16 o 
  -6   2   9        7.53       10.42      6.11 o 
  -5   2   9       12.84       15.19      3.48 o 
  -4   2   9        8.77        8.32      3.21 o 
  -3   2   9        1.27        0.71      2.63 o 
  -2   2   9       66.09       72.89      5.14 o 
  -1   2   9       36.08       33.42      5.02 o 
   0   2   9        1.11       -3.57      2.38 o 
   1   2   9        7.91        5.68      2.74 o 
   2   2   9      347.38      338.73     31.08 o 
   3   2   9       37.98       41.76      3.76 o 
   4   2   9        0.66       -2.16      2.36 o 
   5   2   9        3.95        1.77      3.14 o 
   6   2   9        0.04       -3.60      2.66 o 
   7   2   9      241.01      263.26      8.48 o 
  -6   3   9        1.70       -2.85      3.54 o 
  -5   3   9       41.13       40.75      8.79 o 
  -4   3   9      103.66       98.17      5.41 o 
  -3   3   9       15.83       10.79      3.31 o 
  -2   3   9      155.25      160.07     13.81 o 
  -1   3   9        0.02        2.07      2.63 o 
   0   3   9        0.91       -2.55      2.45 o 
   1   3   9        4.57        3.20      2.82 o 
   2   3   9       11.57       13.60      2.28 o 
   3   3   9       64.67       61.49      4.42 o 
   4   3   9      236.53      220.09      6.68 o 
   5   3   9        2.78       -0.21      2.86 o 
   6   3   9       26.72       29.46      4.03 o 
   7   3   9        5.25        4.08      3.14 o 
  -5   4   9        7.25       13.36      4.22 o 
  -4   4   9      213.89      197.55     14.90 o 
  -3   4   9        1.04       -1.21      2.46 o 
  -2   4   9       88.47       98.86      5.13 o 
  -1   4   9        2.35        0.51      3.71 o 
   0   4   9       24.27       18.46      6.56 o 
   1   4   9       14.86       20.15      2.39 o 
   2   4   9        0.14       -0.27      2.03 o 
   3   4   9       14.14       18.14      2.35 o 
   4   4   9        1.96       -1.10      2.36 o 
   5   4   9       35.58       40.14      4.10 o 
   6   4   9       32.54       42.14      4.22 o 
   7   4   9       95.71      103.55      8.45 o 
  -4   5   9       69.68       73.98      6.85 o 
  -3   5   9        1.95        4.22      3.88 o 
  -2   5   9      105.25      108.80      7.54 o 
  -1   5   9       69.42       86.54      7.08 o 
   0   5   9       52.35       67.70      6.51 o 
   1   5   9       10.37       12.64      3.54 o 
   2   5   9      366.25      400.68     21.46 o 
   3   5   9        0.47       -2.97      1.98 o 
   4   5   9        0.67       -2.19      2.19 o 
   5   5   9        9.32        9.82      2.99 o 
   6   5   9        5.07        5.28      4.28 o 
   7   5   9      216.77      232.45     16.95 o 
  -4   6   9       79.73       86.77      7.42 o 
  -3   6   9      131.43      143.06      9.36 o 
  -2   6   9       35.90       46.70      6.39 o 
  -1   6   9        0.05       -0.91      3.88 o 
   0   6   9       67.25       76.38      7.08 o 
   1   6   9       21.25       19.77      2.93 o 
   2   6   9      281.34      300.72     16.84 o 
   3   6   9       31.12       36.40      3.71 o 
   4   6   9      122.54      119.33      5.29 o 
   5   6   9      351.52      305.75     11.65 o 
   6   6   9       76.67       88.14      7.42 o 
   7   6   9      121.06      121.82      8.56 o 
  -1   7   9       32.85       45.10      6.51 o 
   0   7   9       40.49       53.05      3.72 o 
   1   7   9       12.31       13.79      7.48 o 
   2   7   9        0.13       -0.22      2.40 o 
   3   7   9        1.77        2.95      2.62 o 
   4   7   9        4.31        1.33      2.49 o 
   5   7   9       91.37       96.24      5.00 o 
   6   7   9       18.62       22.95      5.37 o 
   7   7   9      193.00      189.52     10.50 o 
  -2   8   9       56.49       65.31      8.11 o 
  -1   8   9        0.01       -3.43      3.88 o 
   0   8   9      128.58      141.81     14.79 o 
   1   8   9       24.27       34.16      8.91 o 
   2   8   9        0.30        2.27      2.44 o 
   3   8   9       13.28       12.31      3.15 o 
   4   8   9       13.16       12.91      3.10 o 
   5   8   9        4.80        3.71      2.66 o 
   6   8   9       27.81       32.08      5.82 o 
   7   8   9        6.07        8.68      4.57 o 
   0   9   9      141.29      148.30     10.73 o 
   1   9   9        1.62        3.34      6.68 o 
   2   9   9       43.80       43.58      4.19 o 
   3   9   9       12.51       19.10     11.36 o 
   4   9   9       49.49       52.72      4.55 o 
   5   9   9       38.05       45.13      7.08 o 
   6   9   9        0.51        5.48      4.00 o 
   3  10   9       35.38       42.65      8.51 o 
   4  10   9       53.89       62.51     11.70 o 
  -3  -5  10       21.54       24.99      4.68 o 
  -2  -5  10        5.27        7.51      5.65 o 
  -1  -5  10       26.88       28.77      6.62 o 
  -4  -4  10       44.12       50.98      5.19 o 
  -3  -4  10       44.73       53.20     11.76 o 
  -2  -4  10        0.02        0.41      2.78 o 
  -1  -4  10        5.10        4.94      2.98 o 
   0  -4  10       16.32       10.62      5.14 o 
   1  -4  10       56.44       61.08      7.08 o 
  -5  -3  10       46.03       46.33      4.64 o 
  -4  -3  10        2.51        8.49      4.34 o 
  -3  -3  10        6.01        4.98      3.94 o 
  -2  -3  10       98.68      105.40     15.01 o 
  -1  -3  10       18.06       17.56      6.45 o 
   0  -3  10        5.15       -0.69      4.80 o 
   1  -3  10       83.62       64.85      7.54 o 
   2  -3  10       60.62       60.62      6.85 o 
   3  -3  10       40.73       54.12      7.54 o 
  -5  -2  10       15.95       20.98      5.99 o 
  -4  -2  10        5.41        6.45      3.06 o 
  -3  -2  10       66.23       75.64     12.50 o 
  -2  -2  10        6.78        6.04      3.04 o 
  -1  -2  10       36.86       45.55      5.19 o 
   0  -2  10       60.46       61.22      9.82 o 
   1  -2  10       28.75       25.69      6.17 o 
   2  -2  10       25.77       26.83      6.39 o 
   3  -2  10        9.56        3.65      4.45 o 
   4  -2  10        1.56        0.46      4.45 o 
  -5  -1  10        9.31       12.49      3.35 o 
  -4  -1  10      200.94      209.79     24.32 o 
  -3  -1  10       64.55       64.54      6.22 o 
  -2  -1  10       54.44       64.43      5.94 o 
  -1  -1  10       79.53       69.30     13.47 o 
   0  -1  10      183.29      188.62     32.65 o 
   1  -1  10       79.59       72.04      7.54 o 
   2  -1  10       95.86       93.16      7.99 o 
   3  -1  10       14.16       21.92      5.94 o 
   4  -1  10      161.73      130.73      9.13 o 
  -5   0  10       25.07       27.91      4.14 o 
  -4   0  10      286.88      288.40     47.38 o 
  -3   0  10       88.60       90.29      8.96 o 
  -2   0  10       51.31       61.50      8.16 o 
  -1   0  10      293.05      298.85     54.63 o 
   0   0  10      209.09      234.42     47.49 o 
   1   0  10       81.18       84.84     15.36 o 
   2   0  10      135.23      108.46      8.56 o 
   3   0  10       60.52       55.14      6.85 o 
   4   0  10        1.15        4.22      4.68 o 
   5   0  10       47.94       53.20      4.36 o 
  -5   1  10      120.53      121.65     14.39 o 
  -4   1  10       51.76       56.96      4.77 o 
  -3   1  10       46.46       52.22      9.65 o 
  -2   1  10      121.17      124.71     22.95 o 
  -1   1  10      188.35      198.25     35.79 o 
   0   1  10       82.34       87.08     25.12 o 
   1   1  10      300.40      317.01     57.66 o 
   2   1  10       71.48       60.74      7.42 o 
   3   1  10      115.01      102.75      8.11 o 
   4   1  10        0.58       -0.40      2.53 o 
   5   1  10       66.30       68.74      5.08 o 
   6   1  10       51.38       64.19      5.54 o 
  -5   2  10       79.01       78.87      5.18 o 
  -4   2  10      124.46      137.59     10.90 o 
  -3   2  10      299.95      308.37     38.02 o 
  -2   2  10       16.17       21.36      3.62 o 
  -1   2  10        0.00       -2.82      2.52 o 
   0   2  10        3.51        6.37      5.82 o 
   1   2  10        0.78       -3.52      2.38 o 
   2   2  10        4.68        5.30      2.70 o 
   3   2  10        2.84        3.08      4.22 o 
   4   2  10       45.90       47.67      4.14 o 
   5   2  10       24.90       30.82      9.08 o 
   6   2  10        3.07        5.84      5.54 o 
  -5   3  10        2.70        3.06      2.85 o 
  -4   3  10      102.61      102.44     15.07 o 
  -3   3  10       47.70       53.30      6.45 o 
  -2   3  10       62.54       66.02      5.02 o 
  -1   3  10       51.95       51.77      8.51 o 
   0   3  10       61.00       64.61      9.48 o 
   1   3  10       10.65        8.86      3.10 o 
   2   3  10       26.59       33.09      3.78 o 
   3   3  10        1.30       -2.35      2.30 o 
   4   3  10        5.08        5.99      2.74 o 
   5   3  10       20.02       16.33      3.36 o 
   6   3  10       65.14       63.78      4.63 o 
  -4   4  10        3.23       -4.57      3.88 o 
  -3   4  10       41.87       54.57      6.85 o 
  -2   4  10      172.35      164.77     21.46 o 
  -1   4  10       72.33       77.81     12.39 o 
   0   4  10       69.96       74.06      8.79 o 
   1   4  10      359.17      341.80     50.63 o 
   2   4  10       32.31       33.32      3.91 o 
   3   4  10        0.24       -0.23      1.99 o 
   4   4  10       20.30       23.95      5.25 o 
   5   4  10       57.35       60.75      4.43 o 
   6   4  10        4.05        5.88      4.22 o 
  -3   5  10       70.69       55.72      6.28 o 
  -2   5  10        3.59       -2.51      4.11 o 
  -1   5  10       28.89       29.34      6.05 o 
   0   5  10        0.70        0.80      4.00 o 
   1   5  10        3.90        4.68      4.22 o 
   2   5  10      178.70      212.81      9.70 o 
   3   5  10       66.11       77.64      5.82 o 
   4   5  10       57.93       62.57      5.59 o 
   5   5  10        7.30       10.28      3.88 o 
   6   5  10      195.88      179.82      9.59 o 
  -3   6  10       30.01       32.77      5.59 o 
  -2   6  10       41.48       35.28      6.28 o 
  -1   6  10       44.59       48.52      7.19 o 
   0   6  10       30.69       29.23      5.94 o 
   1   6  10        5.85        3.65      4.11 o 
   2   6  10        0.86        4.56      2.21 o 
   3   6  10      134.37      140.69      9.82 o 
   4   6  10      408.91      407.72      9.04 o 
   5   6  10        0.97       -3.08      3.20 o 
   6   6  10       45.12       35.39      5.82 o 
  -2   7  10        1.05       -3.20      4.45 o 
   0   7  10       79.71       61.65      6.74 o 
   1   7  10       22.32       34.37      5.82 o 
   2   7  10       13.18       22.50      6.74 o 
   3   7  10        3.33        0.84      3.25 o 
   4   7  10        0.29        3.74      2.50 o 
   5   7  10      143.64      144.65      8.68 o 
   6   7  10      100.11       95.79      7.65 o 
   0   8  10        3.71        3.20      4.45 o 
   1   8  10        0.03        5.02      4.00 o 
   2   8  10      207.76      209.24     11.70 o 
   3   8  10       13.98       25.40      3.54 o 
   4   8  10        0.30       -0.62      3.20 o 
   5   8  10      158.90      156.19      9.02 o 
   2   9  10        0.09        2.32      2.70 o 
   3   9  10       11.21       14.32      7.76 o 
   4   9  10        1.36        5.82      4.11 o 
  -2  -3  11      150.67      180.07     31.57 o 
  -1  -3  11       96.91      109.39     27.40 o 
   0  -3  11      145.03      131.64      9.70 o 
  -3  -2  11       21.64       28.95      9.65 o 
  -2  -2  11       26.33       36.91     10.79 o 
  -1  -2  11       44.11       52.50      4.97 o 
   0  -2  11       12.73        6.51      5.48 o 
   1  -2  11       39.15       35.16      6.85 o 
   2  -2  11       71.27       79.58      8.22 o 
  -4  -1  11      148.56      146.78     26.26 o 
  -3  -1  11        5.93        5.99      3.17 o 
  -2  -1  11       35.89       37.36      4.39 o 
  -1  -1  11       42.48       48.11      7.93 o 
   0  -1  11       25.80       41.24      5.19 o 
   1  -1  11       62.15       58.91      7.65 o 
   2  -1  11       39.09       44.30      6.96 o 
   3  -1  11        3.11        8.91      5.25 o 
  -4   0  11        0.13        0.63      3.77 o 
  -3   0  11       13.59        7.57      3.31 o 
  -2   0  11        9.28        9.13      3.25 o 
  -1   0  11      108.67      106.62     21.52 o 
   0   0  11        6.61        6.61      3.26 o 
   1   0  11       55.89       62.11      7.88 o 
   2   0  11        3.62        7.54      5.14 o 
   3   0  11        9.92       11.07      5.48 o 
   4   0  11       14.57       19.18      5.71 o 
  -4   1  11       16.97       15.34      3.64 o 
  -3   1  11       31.38       33.64      4.55 o 
  -2   1  11       51.36       48.96      4.62 o 
  -1   1  11        1.76       -1.86      2.82 o 
   0   1  11       84.09       98.16     14.84 o 
   1   1  11       56.27       63.10      4.97 o 
   2   1  11       63.81       74.78      7.76 o 
   3   1  11        5.28        4.68      4.91 o 
   4   1  11       13.64       17.47      5.82 o 
  -4   2  11      209.42      203.92     25.00 o 
  -3   2  11      375.64      378.98     41.96 o 
  -2   2  11        5.56        5.75      3.54 o 
  -1   2  11       95.41       90.21      8.33 o 
   0   2  11       34.97       40.59      6.68 o 
   1   2  11       31.94       44.33      6.91 o 
   2   2  11      156.26      136.78      9.25 o 
   3   2  11       73.12       63.36      7.19 o 
   4   2  11       25.65       29.11      6.17 o 
   5   2  11       49.32       39.73      6.17 o 
  -3   3  11       13.82       11.27      5.19 o 
  -2   3  11      131.76      137.08     11.07 o 
  -1   3  11       81.88       91.21     18.27 o 
   0   3  11       32.19       40.28      9.70 o 
   1   3  11      277.11      284.41     48.69 o 
   2   3  11       91.37       98.48     20.09 o 
   3   3  11       48.70       36.65      6.39 o 
   4   3  11       58.93       55.37      7.08 o 
   5   3  11      130.03      132.77      5.83 o 
  -3   4  11       57.16       59.60      6.74 o 
  -2   4  11        0.50        0.80      4.00 o 
  -1   4  11        1.01       -2.06      3.88 o 
   0   4  11       27.85       33.48      9.70 o 
   1   4  11       50.36       62.93      4.84 o 
   2   4  11      167.50      180.26     37.33 o 
   3   4  11       15.32       20.55      5.59 o 
   4   4  11       38.63       40.19      6.51 o 
   5   4  11        3.29       12.53      3.02 o 
  -2   5  11       78.51       90.77      7.99 o 
  -1   5  11       48.32       48.86      6.96 o 
   0   5  11       43.93       50.81      6.74 o 
   1   5  11        3.77        5.59      4.00 o 
   2   5  11       52.60       69.87      6.74 o 
   3   5  11       36.50       50.01      6.17 o 
   4   5  11       99.49      114.51      7.19 o 
   5   5  11       72.15       64.39      6.17 o 
  -1   6  11        0.61        0.34      3.65 o 
   0   6  11       34.16       34.37      6.51 o 
   1   6  11      166.48      181.99     10.16 o 
   3   6  11        1.35        5.59      3.65 o 
   4   6  11        0.11        6.51      3.43 o 
   5   6  11       18.63       19.64      4.22 o 
   1   7  11       20.69       21.24      5.14 o 
   2   7  11      140.60      136.09      8.79 o 
   3   7  11       46.08       51.49      5.48 o 
   4   7  11        0.67        5.62      5.54 o 
  -1   0  12        2.32        3.80      3.15 o 
   0   0  12        0.09       -0.88      4.40 o 
   1   0  12       64.61       63.25      8.33 o 
  -2   1  12       84.81       97.34     22.21 o 
  -1   1  12      110.52      110.52     25.46 o 
   0   1  12        6.00        8.72      4.22 o 
   1   1  12        0.63        5.59      5.14 o 
   2   1  12        1.18       -0.57      4.57 o 
  -2   2  12       97.81       92.32     11.65 o 
  -1   2  12      377.11      388.09     78.09 o 
   0   2  12       15.62       25.14      7.88 o 
   1   2  12       25.31       29.68      9.88 o 
   2   2  12       16.00        8.11      5.48 o 
  -1   3  12       88.45       97.61     22.89 o 
   0   3  12       19.06       17.36      6.22 o 
   1   3  12      288.81      298.44     49.09 o 
   2   3  12       59.27       66.33      7.88 o 
   3   3  12       33.79       30.60      6.62 o 
  -1   4  12       25.68       38.13      6.39 o 
   0   4  12      137.00      188.61     10.39 o 
   1   4  12        1.58        0.00      4.11 o 
   2   4  12       81.60      112.34      7.99 o 
   3   4  12        0.02       -6.28      4.34 o 
   1   5  12       83.59      110.06      8.33 o 
   2   5  12        5.66        5.02      4.22 o 
                                                 
